# Supplementary material for: The impact of non-pharmaceutical interventions on the socio-economic and demographic determinants of COVID-19 incidence: A spatial analysis of the pandemic in Toronto, Canada
Source: PLoS One. 2026 May 4;21(5):e0347649. doi: 10.1371/journal.pone.0347649 (PMC13138614; doi:10.1371/journal.pone.0347649)
Supplement: S1 Dataset — (CSV) [file pone.0347649.s005.csv]

	2480065	2480103	2480083	2480173	2480062	2480066	2480138	2480052	2480063	2480117	2480166	2480140	2480145	2480128	2480160	2480149	2480154	2480164	2480115	2480069	2480159	2480156	2480051	2480150	2480126	2480148	2480082	2480119	2480102	2480098	2480071	2480078	2480044	2480118	2480169	2480175	2480101	2480131	2480141	2480147	2480099	2480053	2480137	2480171	2480182	2480135	2480129	2480073	2480094
2020-01-01	0	0	0	0	0	0	0	0	0	0	0	0	0	0	0	0	0	0	0	0	0	0	0	0	0	0	0	0	0	0	0	0	0	0	0	0	0	0	0	0	0	0	0	0	0	0	0	0	0
2020-01-02	0	0	0	0	0	0	0	0	0	0	0	0	0	0	0	0	0	0	0	0	0	0	0	0	0	0	0	0	0	0	0	0	0	0	0	0	0	0	0	0	0	0	0	0	0	0	0	0	0
2020-01-03	0	0	0	0	0	0	0	0	0	0	0	0	0	0	0	0	0	0	0	0	0	0	0	0	0	0	0	0	0	0	0	0	0	0	0	0	0	0	0	0	0	0	0	0	0	0	0	0	0
2020-01-04	0	0	0	0	0	0	0	0	0	0	0	0	0	0	0	0	0	0	0	0	0	0	0	0	0	0	0	0	0	0	0	0	0	0	0	0	0	0	0	0	0	0	0	0	0	0	0	0	0
2020-01-05	0	0	0	0	0	0	0	0	0	0	0	0	0	0	0	0	0	0	0	0	0	0	0	0	0	0	0	0	0	0	0	0	0	0	0	0	0	0	0	0	0	0	0	0	0	0	0	0	0
2020-01-06	0	0	0	0	0	0	0	0	0	0	0	0	0	0	0	0	0	0	0	0	0	0	0	0	0	0	0	0	0	0	0	0	0	0	0	0	0	0	0	0	0	0	0	0	0	0	0	0	0
2020-01-07	0	0	0	0	0	0	0	0	0	0	0	0	0	0	0	0	0	0	0	0	0	0	0	0	0	0	0	0	0	0	0	0	0	0	0	0	0	0	0	0	0	0	0	0	0	0	0	0	0
2020-01-08	0	0	0	0	0	0	0	0	0	0	0	0	0	0	0	0	0	0	0	0	0	0	0	0	0	0	0	0	0	0	0	0	0	0	0	0	0	0	0	0	0	0	0	0	0	0	0	0	0
2020-01-09	0	0	0	0	0	0	0	0	0	0	0	0	0	0	0	0	0	0	0	0	0	0	0	0	0	0	0	0	0	0	0	0	0	0	0	0	0	0	0	0	0	0	0	0	0	0	0	0	0
2020-01-10	0	0	0	0	0	0	0	0	0	0	0	0	0	0	0	0	0	0	0	0	0	0	0	0	0	0	0	0	0	0	0	0	0	0	0	0	0	0	0	0	0	0	0	0	0	0	0	0	0
2020-01-11	0	0	0	0	0	0	0	0	0	0	0	0	0	0	0	0	0	0	0	0	0	0	0	0	0	0	0	0	0	0	0	0	0	0	0	0	0	0	0	0	0	0	0	0	0	0	0	0	0
2020-01-12	0	0	0	0	0	0	0	0	0	0	0	0	0	0	0	0	0	0	0	0	0	0	0	0	0	0	0	0	0	0	0	0	0	0	0	0	0	0	0	0	0	0	0	0	0	0	0	0	0
2020-01-13	0	0	0	0	0	0	0	0	0	0	0	0	0	0	0	0	0	0	0	0	0	0	0	0	0	0	0	0	0	0	0	0	0	0	0	0	0	0	0	0	0	0	0	0	0	0	0	0	0
2020-01-14	0	0	0	0	0	0	0	0	0	0	0	0	0	0	0	0	0	0	0	0	0	0	0	0	0	0	0	0	0	0	0	0	0	0	0	0	0	0	0	0	0	0	0	0	0	0	0	0	0
2020-01-15	0	0	0	0	0	0	0	0	0	0	0	0	0	0	0	0	0	0	0	0	0	0	0	0	0	0	0	0	0	0	0	0	0	0	0	0	0	0	0	0	0	0	0	0	0	0	0	0	0
2020-01-16	0	0	0	0	0	0	0	0	0	0	0	0	0	0	0	0	0	0	0	0	0	0	0	0	0	0	0	0	0	0	0	0	0	0	0	0	0	0	0	0	0	0	0	0	0	0	0	0	0
2020-01-17	0	0	0	0	0	0	0	0	0	0	0	0	0	0	0	0	0	0	0	0	0	0	0	0	0	0	0	0	0	0	0	0	0	0	0	0	0	0	0	0	0	0	0	0	0	0	0	0	0
2020-01-18	0	0	0	0	0	0	0	0	0	0	0	0	0	0	0	0	0	0	0	0	0	0	0	0	0	0	0	0	0	0	0	0	0	0	0	0	0	0	0	0	0	0	0	0	0	0	0	0	0
2020-01-19	0	0	0	0	0	0	0	0	0	0	0	0	0	0	0	0	0	0	0	0	0	0	0	0	0	0	0	0	0	0	0	0	0	0	0	0	0	0	0	0	0	0	0	0	0	0	0	0	0
2020-01-20	0	0	0	0	0	0	0	0	0	0	0	0	0	0	0	0	0	0	0	0	0	0	0	0	0	0	0	0	0	0	0	0	0	0	0	0	0	0	0	0	0	0	0	0	0	0	0	0	0
2020-01-21	1	0	0	0	0	0	0	0	0	0	0	0	0	0	0	0	0	0	0	0	0	0	0	0	0	0	0	0	0	0	0	0	0	0	0	0	0	0	0	0	0	0	0	0	0	0	0	0	0
2020-01-22	1	0	0	0	0	0	0	0	0	0	0	0	0	0	0	0	0	0	0	0	0	0	0	0	0	0	0	0	0	0	0	0	0	0	0	0	0	0	0	0	0	0	0	0	0	0	0	0	0
2020-01-23	0	0	0	0	0	0	0	0	0	0	0	0	0	0	0	0	0	0	0	0	0	0	0	0	0	0	0	0	0	0	0	0	0	0	0	0	0	0	0	0	0	0	0	0	0	0	0	0	0
2020-01-24	0	0	0	0	0	0	0	0	0	0	0	0	0	0	0	0	0	0	0	0	0	0	0	0	0	0	0	0	0	0	0	0	0	0	0	0	0	0	0	0	0	0	0	0	0	0	0	0	0
2020-01-25	0	0	0	0	0	0	0	0	0	0	0	0	0	0	0	0	0	0	0	0	0	0	0	0	0	0	0	0	0	0	0	0	0	0	0	0	0	0	0	0	0	0	0	0	0	0	0	0	0
2020-01-26	0	0	0	0	0	0	0	0	0	0	0	0	0	0	0	0	0	0	0	0	0	0	0	0	0	0	0	0	0	0	0	0	0	0	0	0	0	0	0	0	0	0	0	0	0	0	0	0	0
2020-01-27	0	0	0	0	0	0	0	0	0	0	0	0	0	0	0	0	0	0	0	0	0	0	0	0	0	0	0	0	0	0	0	0	0	0	0	0	0	0	0	0	0	0	0	0	0	0	0	0	0
2020-01-28	0	0	0	0	0	0	0	0	0	0	0	0	0	0	0	0	0	0	0	0	0	0	0	0	0	0	0	0	0	0	0	0	0	0	0	0	0	0	0	0	0	0	0	0	0	0	0	0	0
2020-01-29	0	0	0	0	0	0	0	0	0	0	0	0	0	0	0	0	0	0	0	0	0	0	0	0	0	0	0	0	0	0	0	0	0	0	0	0	0	0	0	0	0	0	0	0	0	0	0	0	0
2020-01-30	0	0	0	0	0	0	0	0	0	0	0	0	0	0	0	0	0	0	0	0	0	0	0	0	0	0	0	0	0	0	0	0	0	0	0	0	0	0	0	0	0	0	0	0	0	0	0	0	0
2020-01-31	0	0	0	0	0	0	0	0	0	0	0	0	0	0	0	0	0	0	0	0	0	0	0	0	0	0	0	0	0	0	0	0	0	0	0	0	0	0	0	0	0	0	0	0	0	0	0	0	0
2020-02-01	0	0	0	0	0	0	0	0	0	0	0	0	0	1	0	0	0	0	0	0	0	0	0	0	0	0	0	0	0	0	0	0	0	0	0	0	0	0	0	0	0	0	0	0	0	0	0	0	0
2020-02-02	0	0	0	0	0	0	0	0	0	0	0	0	0	0	0	0	0	0	0	0	0	0	0	0	0	0	0	0	0	0	0	0	0	0	0	0	0	0	0	0	0	0	0	0	0	0	0	0	0
2020-02-03	0	0	0	0	0	0	0	0	0	0	0	0	0	0	0	0	0	0	0	0	0	0	0	0	0	0	0	0	0	0	0	0	0	0	0	0	0	0	0	0	0	0	0	0	0	0	0	0	0
2020-02-04	0	0	0	0	0	0	0	0	0	0	0	0	0	0	0	0	0	0	0	0	0	0	0	0	0	0	0	0	0	0	0	0	0	0	0	0	0	0	0	0	0	0	0	0	0	0	0	0	0
2020-02-05	0	1	0	0	0	0	0	0	0	0	0	0	0	0	0	0	0	0	0	0	0	0	0	0	0	0	0	0	0	0	0	0	0	0	0	0	0	0	0	0	0	0	0	0	0	0	0	0	0
2020-02-06	0	0	0	0	0	0	0	0	0	0	0	0	0	0	0	0	0	0	0	0	0	0	0	0	0	0	0	0	0	0	0	0	0	0	0	0	0	0	0	0	0	0	0	0	0	0	0	0	0
2020-02-07	0	0	0	0	0	0	0	0	0	0	0	0	0	0	0	0	0	0	0	0	0	0	0	0	0	0	0	0	0	0	0	0	0	0	0	0	0	0	0	0	0	0	0	0	0	0	0	0	0
2020-02-08	0	0	0	0	0	0	0	0	0	0	0	0	0	0	0	0	0	0	0	0	0	0	0	0	0	0	0	0	0	0	0	0	0	0	0	0	0	0	0	0	0	0	0	0	0	0	0	0	0
2020-02-09	0	0	0	0	0	0	0	0	0	0	0	0	0	0	0	0	0	0	0	0	0	0	0	0	0	0	0	0	0	0	0	0	0	0	0	0	0	0	0	0	0	0	0	0	0	0	0	0	0
2020-02-10	0	0	0	0	0	0	0	0	0	0	0	0	0	0	0	0	0	0	0	0	0	0	0	0	0	0	0	0	0	0	0	0	0	0	0	0	0	0	0	0	0	0	0	0	0	0	0	0	0
2020-02-11	0	0	0	0	0	0	0	0	0	0	0	0	0	0	0	0	0	0	0	0	0	0	0	0	0	0	0	0	0	0	0	0	0	0	0	0	0	0	0	0	0	0	0	0	0	0	0	0	0
2020-02-12	0	0	0	0	0	0	0	0	0	0	0	0	0	0	0	0	0	0	0	0	0	0	0	0	0	0	0	0	0	0	0	0	0	0	0	0	0	0	0	0	0	0	0	0	0	0	0	0	0
2020-02-13	0	0	0	0	0	0	0	0	0	0	0	0	0	0	0	0	0	0	0	0	0	0	0	0	0	0	0	0	0	0	0	0	0	0	0	0	0	0	0	0	0	0	0	0	0	0	0	0	0
2020-02-14	0	0	0	0	0	0	0	1	0	0	0	0	0	0	0	0	0	0	0	0	0	0	0	0	0	0	0	0	0	0	0	0	0	0	0	0	0	0	0	0	0	0	0	0	1	0	0	0	0
2020-02-15	0	0	0	0	0	0	0	0	0	0	0	0	0	0	0	0	1	0	0	0	0	0	0	0	0	0	0	0	0	0	0	0	0	0	0	0	0	0	0	0	0	0	0	0	0	0	0	0	0
2020-02-16	0	0	1	0	0	0	0	0	0	0	0	0	0	0	0	0	0	0	0	0	0	0	0	0	0	0	0	0	0	0	0	0	0	0	0	0	0	0	0	0	0	0	0	0	0	0	0	0	0
2020-02-17	0	0	0	0	0	0	0	0	0	0	0	0	0	0	0	0	0	0	0	0	0	0	0	0	0	0	0	0	0	0	0	0	0	0	0	0	0	0	0	0	0	0	0	0	0	0	0	0	0
2020-02-18	0	0	0	0	0	0	0	0	0	0	0	0	0	0	0	0	0	0	0	0	0	0	0	0	0	0	0	0	0	0	0	0	0	0	0	0	0	0	0	0	0	0	0	0	0	0	0	0	0
2020-02-19	0	0	0	0	0	0	0	0	0	0	0	0	0	0	0	0	0	0	0	0	0	0	0	0	0	0	0	0	0	0	0	0	0	0	0	0	0	0	0	0	0	0	0	0	0	0	0	0	0
2020-02-20	0	0	1	0	1	0	0	0	0	0	0	0	0	0	0	0	0	0	0	0	0	0	0	0	0	0	0	0	0	0	0	0	0	0	0	0	0	0	0	0	0	0	0	0	0	0	0	0	0
2020-02-21	0	0	0	0	0	1	0	0	0	0	0	0	0	0	0	0	0	0	0	0	0	0	0	0	0	0	0	0	0	0	0	0	0	0	0	0	0	0	0	0	0	0	0	0	0	0	0	0	0
2020-02-22	0	0	0	0	0	0	0	0	0	0	0	0	0	0	0	0	0	0	0	0	0	0	0	0	0	0	0	0	0	0	0	0	0	0	0	0	0	0	0	0	0	0	0	0	0	0	0	0	0
2020-02-23	0	0	0	0	0	0	0	0	0	0	0	0	0	0	0	0	0	0	0	0	0	0	0	0	0	0	0	0	0	0	0	0	0	0	0	0	0	0	0	0	0	0	0	0	0	0	0	0	0
2020-02-24	0	0	0	1	0	0	0	0	0	0	0	0	0	0	0	0	0	0	0	0	0	0	0	0	0	0	0	0	0	0	0	0	0	0	0	0	0	0	0	0	0	0	0	0	0	0	0	0	0
2020-02-25	0	0	0	0	0	0	0	0	0	0	0	0	0	0	0	0	0	0	0	0	0	0	0	0	0	0	0	0	0	0	0	0	0	0	0	0	0	0	0	0	0	0	0	0	0	0	0	0	0
2020-02-26	0	0	0	0	0	0	1	0	0	0	0	0	0	0	0	0	0	0	0	0	0	0	0	0	0	0	0	0	0	0	0	0	0	0	0	0	0	0	0	0	0	0	0	0	0	0	0	0	0
2020-02-27	0	0	0	0	0	0	0	0	0	0	0	0	0	0	0	0	0	0	0	0	0	0	0	0	0	0	0	0	0	0	0	0	0	0	0	0	0	0	0	0	0	0	0	0	0	0	0	0	0
2020-02-28	0	0	0	0	0	0	0	0	0	0	0	0	0	0	0	0	1	0	0	1	0	0	0	0	0	0	0	0	0	0	0	0	0	0	0	0	0	0	0	0	0	0	0	0	0	0	0	0	0
2020-02-29	1	0	0	0	0	0	0	0	0	0	0	0	0	0	0	0	0	0	0	0	0	0	0	0	0	0	0	0	0	0	0	0	0	0	0	0	0	0	0	0	0	0	0	0	0	0	0	0	0
2020-03-01	0	0	0	0	0	0	0	0	1	0	0	0	0	0	0	0	0	0	0	1	0	0	0	0	0	0	0	0	0	0	0	0	0	1	0	0	0	0	0	0	1	0	0	0	0	0	0	0	0
2020-03-02	0	0	0	0	0	0	0	0	0	1	0	1	0	0	0	1	0	0	0	0	0	0	1	0	0	0	1	0	0	0	0	0	0	0	0	0	0	0	0	0	0	0	0	0	0	0	0	0	0
2020-03-03	3	0	0	0	0	0	0	0	0	1	2	0	0	0	0	0	1	0	0	0	0	0	0	1	0	1	0	0	0	0	0	0	0	1	0	0	0	0	0	0	0	0	0	0	0	0	0	0	0
2020-03-04	0	0	0	0	0	0	0	0	0	0	0	0	1	0	1	0	0	0	0	0	0	1	0	0	0	0	0	0	0	0	0	0	1	0	0	0	0	1	0	0	0	0	0	0	0	0	0	0	0
2020-03-05	1	0	0	0	0	0	0	0	0	0	0	1	1	1	0	0	0	0	0	0	0	0	0	0	0	0	1	0	0	1	0	0	1	0	0	0	0	0	0	0	0	0	0	0	0	0	0	0	0
2020-03-06	0	0	0	0	0	0	0	0	0	0	0	0	0	0	0	0	1	1	0	0	0	0	0	0	0	2	1	0	0	1	0	0	0	1	0	0	0	0	0	0	1	0	0	1	0	0	0	0	0
2020-03-07	0	0	0	0	0	0	0	0	0	0	0	0	1	0	0	1	0	1	0	0	1	0	0	0	0	0	0	0	0	0	0	0	1	0	0	0	0	0	1	0	0	0	0	0	0	0	0	0	0
2020-03-08	0	0	0	0	0	0	0	0	0	0	0	0	1	0	0	0	2	0	0	0	0	0	1	0	0	0	0	0	0	0	1	1	0	0	0	0	0	0	0	0	0	1	0	0	0	0	0	0	0
2020-03-09	1	1	2	0	0	0	0	0	0	0	0	1	2	0	0	1	1	0	1	0	0	1	0	1	1	0	0	0	0	0	0	0	0	0	1	1	0	1	0	1	0	0	0	0	0	0	0	3	0
2020-03-10	2	0	0	0	0	0	0	0	0	0	0	2	0	0	0	0	2	0	0	1	1	0	1	0	0	0	0	1	0	1	0	0	0	0	0	0	0	0	1	1	0	1	1	0	0	1	0	1	1
2020-03-11	2	0	2	0	0	0	0	0	0	2	1	1	1	0	0	1	2	0	0	0	0	1	0	0	0	1	0	0	1	0	0	0	0	0	0	0	0	0	1	0	0	0	0	1	0	0	1	0	0
2020-03-12	1	0	3	0	1	0	0	0	0	0	0	2	1	1	0	1	3	0	0	0	1	0	1	1	0	0	0	0	0	0	0	0	0	1	2	0	2	0	0	0	2	0	2	0	2	0	0	0	0
2020-03-13	0	0	0	0	0	0	0	0	1	1	0	5	0	0	0	0	7	0	0	0	0	0	1	0	2	1	1	2	0	2	1	0	0	2	0	1	0	0	0	0	0	2	0	0	0	1	0	1	1
2020-03-14	0	0	1	0	0	0	0	0	1	1	1	0	0	0	0	0	6	1	0	0	0	0	2	1	1	0	1	0	0	1	1	1	0	1	0	1	0	2	0	1	2	1	2	3	3	0	1	0	0
2020-03-15	0	0	1	0	0	0	0	1	0	0	0	1	1	0	0	1	3	2	0	1	0	1	0	1	2	0	1	1	0	1	0	0	0	0	1	1	0	0	0	1	2	1	1	0	0	0	0	1	0
2020-03-16	0	1	2	1	0	0	1	0	1	0	4	1	0	0	2	1	5	2	1	0	0	1	0	0	0	0	0	0	0	2	1	0	0	1	0	0	1	1	0	1	3	1	1	1	0	0	0	1	0
2020-03-17	0	2	4	0	0	0	0	1	1	2	2	2	2	0	2	1	7	1	1	0	0	3	1	0	0	0	0	0	1	2	1	2	0	2	1	0	0	1	0	0	6	0	1	0	1	0	0	0	1
2020-03-18	1	1	2	1	0	0	0	3	0	0	2	1	1	2	3	0	3	3	1	0	0	1	0	0	0	1	1	1	0	2	1	0	1	1	2	0	1	0	0	0	0	1	1	2	1	1	0	0	1
2020-03-19	0	1	1	0	0	0	0	0	0	1	1	0	0	1	1	0	1	3	0	0	1	1	3	2	0	0	0	0	0	4	0	4	0	3	0	1	1	0	2	1	2	1	1	0	1	0	0	0	0
2020-03-20	0	0	2	1	0	0	0	0	0	0	0	0	1	0	1	0	7	1	0	0	1	1	1	1	2	0	0	1	1	1	1	4	0	1	0	0	0	0	1	0	2	1	2	0	0	1	1	0	0
2020-03-21	0	0	1	2	0	0	0	1	1	0	0	2	1	0	2	0	1	2	1	0	0	0	0	0	0	0	0	0	0	2	0	0	0	0	0	1	1	1	1	1	2	0	1	1	1	0	0	0	1
2020-03-22	0	0	0	0	1	0	0	0	0	1	1	0	0	1	0	0	2	1	1	1	0	0	0	1	2	0	0	0	1	1	0	0	1	0	0	0	0	1	0	0	0	0	1	0	0	0	0	1	0
2020-03-23	0	0	1	0	0	0	1	0	0	0	2	0	0	0	6	0	1	0	0	0	0	1	3	2	0	0	0	1	0	2	0	2	0	5	1	0	1	1	0	0	2	0	2	0	1	0	0	0	0
2020-03-24	0	1	0	0	0	1	0	1	0	0	0	2	0	0	3	0	4	0	0	0	0	0	0	0	0	0	0	1	0	3	0	1	1	0	0	1	0	1	1	0	1	1	2	1	0	1	1	0	0
2020-03-25	0	1	0	0	0	0	1	0	0	0	1	0	0	1	1	0	1	1	0	0	0	0	0	0	0	0	0	0	1	1	0	0	0	1	0	0	0	2	0	0	1	0	2	2	0	0	1	0	0
2020-03-26	0	0	0	0	0	0	0	3	0	0	3	0	0	0	0	0	2	1	0	0	2	1	0	0	2	0	0	0	0	1	0	6	0	1	0	0	0	0	0	1	1	1	3	1	1	1	0	0	0
2020-03-27	2	0	0	0	0	0	0	0	0	1	1	2	0	1	1	0	1	2	0	0	0	1	1	1	4	1	0	0	0	4	1	1	0	0	0	1	0	2	0	1	0	0	1	1	1	0	1	0	0
2020-03-28	1	1	0	0	0	0	1	0	1	0	2	1	1	0	0	1	0	1	1	1	0	1	0	0	2	1	0	1	1	3	1	0	0	3	1	0	2	4	0	0	1	0	1	4	1	0	0	0	0
2020-03-29	0	0	1	2	0	0	1	1	0	2	2	0	0	0	3	1	0	2	0	0	1	0	1	2	4	0	1	2	1	2	0	1	0	1	0	0	0	3	0	0	0	1	0	2	0	0	0	0	0
2020-03-30	1	0	0	1	0	0	0	0	0	0	2	1	0	0	1	2	1	0	0	1	1	3	2	2	6	0	0	0	0	1	0	0	1	3	0	0	0	4	2	1	0	0	1	0	0	2	1	0	0
2020-03-31	1	0	1	2	0	1	2	2	1	0	3	0	0	0	0	0	0	0	0	1	0	2	0	0	3	0	0	2	0	0	0	1	0	2	1	0	0	4	1	0	2	2	4	1	1	1	3	0	1
2020-04-01	0	1	1	3	0	1	0	1	0	0	2	2	1	0	0	2	1	3	2	1	2	0	0	0	6	0	0	3	2	3	0	2	1	1	0	0	4	6	1	0	0	1	2	2	0	1	0	1	1
2020-04-02	2	0	0	4	0	0	1	1	1	0	3	0	1	0	1	0	1	2	0	1	3	0	1	0	9	0	1	3	0	0	1	0	1	0	0	0	4	4	1	0	0	0	3	2	0	1	1	0	0
2020-04-03	0	0	0	4	0	0	0	1	0	0	6	1	0	0	4	1	1	0	0	0	0	0	3	1	7	0	0	2	1	2	1	7	0	0	1	1	10	1	0	1	2	0	3	2	0	1	1	0	0
2020-04-04	0	3	0	3	0	0	0	1	0	2	2	0	0	0	0	1	1	0	0	0	0	1	3	0	3	0	1	0	0	0	0	7	0	0	0	0	9	4	0	0	0	0	4	5	0	1	1	0	0
2020-04-05	0	0	1	3	0	1	2	0	1	0	3	0	1	0	2	0	1	2	1	0	2	0	3	1	2	0	1	2	0	1	0	3	0	1	1	0	2	2	0	0	0	0	1	3	0	0	2	1	0
2020-04-06	0	1	1	6	1	1	0	1	0	0	2	0	1	0	3	2	1	2	0	0	0	0	2	0	3	1	0	0	0	1	2	14	0	7	0	0	1	3	2	0	0	0	2	5	0	0	2	0	0
2020-04-07	1	2	0	3	0	1	0	0	0	0	2	0	0	0	2	0	4	0	0	0	0	3	4	0	2	0	2	0	0	1	2	4	0	3	2	0	5	3	0	1	0	1	3	6	1	0	0	1	0
2020-04-08	1	0	1	9	0	0	0	0	0	0	2	2	1	0	2	0	4	1	0	1	0	3	3	1	5	0	0	0	0	2	0	11	0	4	0	1	4	0	0	0	0	0	0	4	0	0	1	0	0
2020-04-09	1	2	1	13	0	1	0	0	0	1	5	1	0	0	2	0	1	0	1	0	1	1	3	2	13	0	0	1	0	1	1	18	0	0	0	0	1	3	0	0	0	0	3	1	0	1	0	0	0
2020-04-10	0	0	0	6	0	1	2	1	0	0	3	2	0	0	3	0	3	3	0	1	0	0	6	2	1	1	0	2	0	0	4	3	0	2	1	0	2	2	0	0	3	0	4	8	0	1	0	0	0
2020-04-11	1	1	0	5	0	3	0	1	0	1	3	0	0	0	4	0	2	1	1	0	0	2	4	2	1	0	0	2	0	0	0	7	0	0	0	0	1	4	0	0	0	0	3	5	0	1	1	0	0
2020-04-12	0	0	1	4	0	1	0	0	0	0	3	0	0	2	3	0	2	0	0	0	0	1	2	0	8	1	0	0	0	2	0	8	0	3	0	0	0	8	1	1	0	0	8	3	2	2	0	0	0
2020-04-13	0	0	2	6	0	3	0	1	0	0	3	2	0	0	3	2	1	2	1	0	0	3	2	0	8	0	0	0	0	1	0	6	0	2	2	1	1	8	0	0	1	0	2	2	0	3	3	1	0
2020-04-14	2	0	0	4	0	0	2	3	1	0	5	0	0	0	3	1	1	1	0	1	0	2	2	1	34	0	0	0	1	2	0	4	0	2	1	0	3	5	0	0	0	1	1	0	1	2	0	1	0
2020-04-15	0	0	1	9	0	2	1	4	0	0	6	2	0	0	7	0	2	3	1	0	0	1	4	2	3	1	0	1	1	1	0	14	0	3	0	0	1	2	1	1	0	2	7	1	0	0	2	1	0
2020-04-16	0	1	1	8	1	1	2	2	1	0	7	2	0	0	6	0	4	1	0	0	0	0	23	0	2	0	0	1	1	1	3	1	2	2	1	0	2	5	1	0	0	0	4	0	2	2	1	0	0
2020-04-17	2	1	0	44	1	2	2	1	1	0	6	1	0	0	8	1	1	3	0	0	0	0	5	2	6	0	1	0	0	0	0	2	1	2	0	0	3	3	0	0	1	0	15	1	0	4	0	0	0
2020-04-18	2	0	4	8	2	0	0	1	0	0	7	1	0	0	3	0	0	1	0	0	0	0	14	3	0	0	0	2	1	1	2	33	2	2	0	2	0	2	1	0	1	0	6	1	1	1	0	0	0
2020-04-19	1	0	2	5	0	0	0	1	0	0	7	1	0	0	4	0	0	0	0	0	0	0	2	0	3	0	0	0	1	0	0	6	1	0	1	0	1	3	0	0	0	0	7	3	1	0	1	0	0
2020-04-20	3	1	1	7	0	0	3	4	0	0	8	1	0	0	3	1	2	1	0	0	0	2	0	2	5	0	1	0	1	0	0	2	2	4	0	1	1	5	0	1	0	0	7	1	0	0	0	0	0
2020-04-21	0	1	2	3	1	2	1	0	1	1	7	0	0	0	3	0	0	0	0	0	0	3	1	1	1	0	0	2	0	1	1	2	1	4	1	0	0	1	0	1	0	0	7	1	0	1	0	0	0
2020-04-22	1	1	0	6	0	0	1	0	2	0	4	2	1	0	6	0	0	1	0	1	0	1	2	1	3	0	0	1	0	1	1	1	0	1	0	0	3	15	0	0	0	1	4	0	0	0	1	0	0
2020-04-23	0	2	3	7	1	0	0	0	1	0	12	0	0	0	4	0	1	1	0	1	0	1	5	1	5	0	0	1	0	0	1	2	0	1	0	2	0	7	0	0	0	0	4	0	0	1	0	0	0
2020-04-24	0	2	4	2	0	0	1	1	3	0	3	3	1	0	0	0	0	3	0	0	0	0	2	0	3	0	0	0	0	2	0	0	1	1	0	1	1	3	0	2	0	2	8	2	1	1	4	0	0
2020-04-25	0	1	0	1	0	0	2	0	0	1	3	0	0	0	7	0	0	0	0	0	1	0	2	3	0	1	0	1	0	0	0	0	1	4	0	0	0	3	1	0	0	1	5	2	1	2	2	0	0
2020-04-26	0	2	2	2	0	3	1	1	0	0	2	2	0	0	2	0	0	2	0	0	1	1	0	1	2	0	0	0	0	0	1	2	2	3	0	1	0	2	1	1	1	1	4	2	0	1	1	0	0
2020-04-27	2	0	1	3	0	0	1	2	0	0	2	1	0	1	2	3	3	2	1	1	0	5	0	1	1	0	0	2	0	1	0	3	1	5	0	1	1	13	0	1	2	0	8	1	0	1	1	0	1
2020-04-28	1	0	0	8	0	4	2	0	0	0	0	3	0	0	3	1	2	2	0	0	0	1	3	2	3	0	0	0	1	1	0	4	1	1	0	0	0	9	0	0	0	2	8	1	0	0	0	0	0
2020-04-29	0	0	2	4	1	3	0	0	0	0	2	2	0	0	0	1	0	1	1	1	0	1	2	1	0	0	0	1	1	2	2	0	2	1	0	2	0	12	0	0	0	0	7	3	1	1	0	0	1
2020-04-30	1	1	2	1	0	1	2	0	2	0	1	0	0	1	2	0	0	1	0	0	0	1	4	0	6	0	0	1	0	1	0	5	0	2	1	3	1	13	0	1	0	0	7	1	0	0	1	0	1
2020-05-01	0	0	1	4	1	0	2	0	0	0	1	0	0	0	2	1	1	2	0	1	0	1	2	1	1	0	0	1	0	0	3	1	1	4	0	2	0	6	0	2	0	1	6	0	0	0	1	0	0
2020-05-02	0	0	0	1	0	0	0	0	0	0	1	1	0	0	4	0	2	0	0	0	0	1	3	1	0	0	0	0	0	0	1	9	1	1	0	0	0	8	0	0	0	1	4	2	0	0	0	0	0
2020-05-03	1	0	0	1	0	0	0	0	2	0	0	0	0	0	0	0	0	2	0	0	1	2	1	3	2	0	0	0	1	1	2	4	1	0	1	0	0	9	1	0	0	0	4	0	0	0	1	0	0
2020-05-04	0	0	1	3	0	1	2	0	0	0	1	0	0	0	3	4	1	1	0	1	1	0	1	0	0	0	1	0	0	0	0	1	1	0	1	0	6	9	0	2	0	0	5	0	0	0	0	0	1
2020-05-05	0	1	0	0	2	0	2	1	0	0	0	1	0	0	2	1	3	1	0	0	0	0	2	3	2	0	1	0	0	0	0	2	0	2	0	0	0	11	0	0	0	2	5	0	0	2	0	0	0
2020-05-06	1	2	0	1	0	0	0	0	0	0	2	0	0	0	2	0	1	1	0	0	0	0	0	2	5	0	0	0	0	0	0	1	0	6	0	0	2	11	0	0	0	0	6	0	0	0	0	0	1
2020-05-07	0	0	0	1	0	0	3	0	0	0	5	1	0	0	3	0	0	0	0	0	0	1	1	4	0	0	0	0	0	0	1	0	0	4	0	1	0	7	0	0	0	0	2	0	1	0	0	0	1
2020-05-08	1	0	1	0	0	0	0	1	0	0	2	0	0	0	1	0	10	0	0	0	0	0	0	1	1	0	0	0	1	0	1	3	0	0	2	0	1	8	0	0	0	0	4	0	0	2	0	0	0
2020-05-09	0	0	1	0	2	0	0	0	0	0	0	0	0	0	2	1	1	0	0	0	0	2	1	2	2	0	0	0	0	1	0	0	1	1	0	0	0	6	0	0	0	1	7	0	0	2	0	0	0
2020-05-10	0	0	1	2	0	0	1	0	0	0	1	2	0	0	1	0	1	1	0	0	0	1	0	1	2	0	0	0	0	0	0	1	0	1	1	0	0	7	0	0	0	0	1	0	0	1	0	0	0
2020-05-11	1	2	0	3	3	2	2	0	0	0	0	1	0	0	4	0	0	0	0	0	0	0	3	1	1	1	0	0	0	0	0	1	0	0	0	0	0	16	0	0	0	1	6	0	0	0	0	0	0
2020-05-12	1	1	0	1	0	0	1	1	0	0	0	0	0	0	2	1	1	1	2	0	0	0	0	0	2	0	0	0	0	0	0	0	0	2	0	0	0	12	2	0	0	1	5	1	1	2	1	0	0
2020-05-13	0	1	0	0	1	1	0	0	0	0	0	1	0	0	1	3	2	2	1	0	0	0	1	2	0	0	0	0	0	0	0	0	1	1	1	0	0	8	0	1	1	0	3	0	0	0	1	0	0
2020-05-14	0	0	0	0	0	0	4	0	0	0	1	0	0	0	2	0	1	1	0	0	0	0	2	1	2	0	0	0	0	0	0	1	0	0	1	0	0	10	0	0	0	2	6	0	1	2	2	0	0
2020-05-15	2	0	0	2	0	0	2	0	0	0	4	1	0	0	2	0	0	3	0	0	1	0	1	2	4	0	0	0	0	0	0	4	2	0	0	2	0	10	0	0	1	2	3	0	2	8	2	0	0
2020-05-16	1	3	2	0	1	1	2	0	0	0	3	0	0	0	2	0	0	3	0	0	0	0	2	1	2	0	0	0	0	1	0	4	1	1	0	0	0	7	1	0	0	0	8	1	1	3	0	0	0
2020-05-17	0	1	0	0	0	0	2	0	0	0	1	1	0	0	3	0	0	2	0	0	0	1	1	0	1	0	0	0	0	0	0	2	1	1	1	0	0	10	0	0	0	1	5	0	0	5	2	0	0
2020-05-18	0	0	0	1	1	0	1	0	0	0	1	0	0	0	0	2	1	0	2	0	0	1	1	0	2	0	0	0	0	1	1	8	1	2	1	0	0	9	0	0	0	0	5	1	1	6	0	0	1
2020-05-19	0	0	2	2	1	0	15	1	0	0	3	1	0	3	3	0	1	0	0	0	0	0	3	1	0	0	0	0	0	1	0	2	1	0	0	0	1	7	0	0	1	1	3	0	0	3	3	0	1
2020-05-20	2	2	1	4	0	0	5	2	0	0	1	0	0	0	2	0	0	1	0	0	0	1	4	1	0	0	0	0	0	0	0	5	1	0	0	0	0	13	0	0	1	0	9	2	0	2	0	0	1
2020-05-21	2	0	0	3	0	0	1	1	0	0	4	0	0	0	1	0	2	0	0	0	2	1	0	0	3	0	0	0	1	1	0	2	2	3	0	1	0	7	0	0	1	0	6	2	0	0	0	0	0
2020-05-22	0	4	0	2	0	0	0	0	0	0	1	0	0	0	0	1	0	1	1	0	0	1	1	2	3	0	0	0	0	0	0	5	4	1	0	1	1	5	0	0	0	1	4	0	0	0	0	1	0
2020-05-23	0	0	0	2	1	0	0	0	0	0	0	0	0	0	2	1	0	0	0	0	0	1	1	2	1	0	0	0	0	0	0	3	1	1	0	0	0	8	1	0	0	0	4	0	1	0	1	0	0
2020-05-24	0	2	2	0	1	0	1	0	0	0	0	0	1	0	4	0	2	3	0	0	0	0	1	2	0	1	0	1	0	0	1	2	2	2	1	0	0	6	0	0	0	0	1	0	2	1	0	0	2
2020-05-25	2	2	0	3	2	0	0	2	0	0	4	1	0	0	5	0	3	0	0	0	0	1	0	1	1	0	0	2	0	0	1	0	0	0	1	0	0	3	1	0	0	1	8	0	0	1	0	0	0
2020-05-26	1	0	0	2	1	0	2	2	0	0	7	0	0	0	2	0	3	3	0	0	0	1	1	1	0	1	0	0	1	1	0	3	0	1	0	0	0	5	0	0	1	1	7	1	0	2	0	0	0
2020-05-27	1	1	2	2	1	0	1	1	0	0	1	2	0	0	0	0	2	12	0	0	0	0	0	0	0	0	0	0	2	2	0	5	1	0	0	1	0	4	0	0	0	1	7	0	0	0	0	0	0
2020-05-28	0	0	1	0	0	0	0	1	0	0	6	0	0	0	4	0	1	2	0	0	0	0	0	1	0	0	0	0	0	0	0	0	0	1	1	1	0	4	0	0	1	0	1	0	0	0	1	0	1
2020-05-29	0	1	0	1	0	0	2	1	0	0	2	1	0	0	1	0	2	0	0	0	1	1	2	0	0	0	0	0	0	0	0	2	0	1	0	0	1	3	0	0	0	3	9	0	0	0	0	0	0
2020-05-30	0	0	0	0	0	0	1	1	0	0	1	1	0	0	0	0	1	0	1	0	0	2	0	0	2	0	0	0	0	1	0	0	0	1	0	0	0	3	0	0	1	0	2	1	0	1	0	0	0
2020-05-31	0	1	0	0	3	0	0	1	0	0	0	0	0	1	0	0	2	1	0	0	0	1	0	0	0	0	0	0	1	0	0	4	0	1	0	0	1	5	0	0	1	1	8	0	1	0	0	0	0
2020-06-01	0	0	0	2	2	0	1	2	0	0	5	0	0	0	0	0	0	1	0	0	0	3	1	0	0	0	0	0	0	0	1	1	0	2	0	0	1	2	0	0	0	0	4	0	1	3	1	1	0
2020-06-02	0	1	3	4	1	0	2	0	0	0	2	0	0	0	0	0	1	1	0	0	0	1	0	1	0	1	0	0	1	2	2	3	0	0	1	1	1	4	1	0	1	0	8	0	0	0	0	0	0
2020-06-03	1	0	0	0	1	1	0	0	0	0	3	1	0	0	1	1	5	1	0	0	0	0	0	0	0	0	0	7	0	1	1	0	0	2	0	0	1	4	0	0	0	0	5	0	0	1	0	0	0
2020-06-04	0	0	0	0	1	0	0	0	0	0	2	0	0	0	3	1	10	5	0	0	0	0	0	1	0	0	0	2	0	0	0	0	0	0	0	0	1	1	0	0	0	0	11	0	0	0	1	0	0
2020-06-05	0	0	0	3	0	0	0	1	0	0	1	1	0	0	0	1	0	1	0	0	0	0	0	1	0	0	0	0	0	0	1	0	0	2	0	0	0	2	0	0	2	0	3	0	0	0	0	0	0
2020-06-06	0	0	0	1	0	0	0	0	0	0	0	0	0	0	2	1	1	1	0	0	0	0	0	0	0	0	0	2	0	0	1	0	0	0	0	0	0	2	0	0	0	0	1	0	0	0	7	0	0
2020-06-07	0	1	0	1	0	0	0	0	0	0	0	0	0	0	0	0	0	0	1	0	1	0	0	0	0	1	0	0	1	0	1	0	0	1	0	0	0	2	1	0	0	1	6	0	0	0	0	0	0
2020-06-08	0	1	2	1	0	0	1	0	0	0	1	0	0	0	2	0	0	3	0	0	0	0	1	0	0	0	0	1	0	0	0	1	0	1	0	0	1	2	0	0	0	1	9	0	0	1	2	0	0
2020-06-09	0	1	0	1	1	0	0	0	0	0	0	0	0	0	0	0	1	0	0	0	0	1	2	1	1	0	1	0	0	1	0	1	0	0	0	0	0	2	0	0	0	0	1	0	0	0	2	0	0
2020-06-10	0	0	1	0	2	0	0	0	0	0	3	0	0	0	1	0	0	1	0	0	0	0	0	2	1	0	1	0	0	0	0	1	1	0	0	0	0	1	0	0	0	0	5	0	0	0	0	0	0
2020-06-11	0	0	1	1	0	0	0	0	0	1	9	0	0	0	3	0	1	0	0	0	1	0	1	0	1	0	0	0	1	0	1	5	0	0	0	0	0	2	0	0	1	0	2	0	0	0	2	0	0
2020-06-12	0	0	0	0	0	0	1	0	0	0	0	0	0	0	1	0	0	0	0	0	0	0	1	0	1	0	0	0	0	0	0	0	0	0	0	0	0	3	0	1	0	0	3	0	0	0	0	0	0
2020-06-13	0	0	0	0	0	0	0	0	0	0	0	0	0	0	0	0	1	2	0	0	0	1	0	1	0	0	0	0	0	0	0	2	0	0	0	0	0	1	0	0	0	0	1	0	0	0	0	0	0
2020-06-14	0	1	1	0	0	0	0	0	0	1	0	0	0	1	2	0	2	0	1	0	0	1	0	0	0	0	0	0	0	0	0	0	0	0	0	0	0	0	0	0	0	0	1	0	0	0	0	0	0
2020-06-15	0	0	1	0	0	0	0	0	0	1	0	0	0	0	2	0	1	0	0	0	0	2	0	1	1	0	0	0	0	1	0	1	0	0	0	0	0	1	0	0	0	0	6	0	0	0	0	0	0
2020-06-16	0	0	2	0	0	0	1	0	0	0	0	0	0	0	0	0	2	1	0	0	0	2	0	1	1	0	1	0	0	0	0	0	0	1	0	0	0	1	0	0	1	0	2	0	0	0	0	0	0
2020-06-17	0	0	0	1	2	0	0	0	0	0	0	0	0	0	1	0	1	5	0	0	0	0	0	0	0	1	0	1	0	1	0	0	1	0	0	0	1	2	0	0	0	0	4	0	0	0	1	0	0
2020-06-18	0	1	1	1	0	0	0	0	0	0	0	1	0	0	4	0	1	2	0	0	0	0	0	0	0	0	0	0	0	0	1	0	0	0	0	0	0	2	0	0	0	1	3	0	0	0	0	0	0
2020-06-19	1	1	0	1	0	0	0	0	0	0	0	0	0	0	1	2	0	0	0	0	0	0	0	0	1	0	0	0	1	0	1	1	0	0	1	0	0	1	0	0	0	0	3	0	0	0	0	0	0
2020-06-20	0	0	0	1	0	0	0	0	0	0	1	0	0	0	1	0	2	0	0	0	0	0	0	0	0	0	0	0	0	0	0	2	0	1	0	0	0	0	0	0	0	0	8	0	0	1	1	0	0
2020-06-21	0	0	0	0	0	0	0	0	0	0	0	0	0	0	0	0	0	0	1	0	0	1	0	0	0	0	0	0	0	0	0	0	0	0	0	0	0	1	0	0	0	0	2	0	0	1	2	0	0
2020-06-22	0	1	0	0	0	0	0	0	0	0	0	0	0	1	0	0	2	0	0	1	0	0	0	1	1	0	0	0	0	0	1	1	0	0	0	0	0	0	0	0	0	1	5	0	0	0	0	0	0
2020-06-23	0	0	1	0	1	1	0	0	0	1	0	1	0	0	4	1	0	1	1	0	0	0	0	1	0	0	0	2	0	0	0	1	0	1	0	0	0	1	0	0	1	1	2	1	0	1	1	0	0
2020-06-24	1	0	0	0	0	1	1	0	1	0	0	0	0	0	0	0	0	0	0	0	0	0	0	0	0	1	0	0	0	2	0	1	0	1	0	0	0	5	0	0	0	2	3	0	0	0	0	0	0
2020-06-25	0	0	0	0	0	0	0	0	0	1	0	0	0	0	0	0	0	0	0	0	0	0	0	2	2	0	0	0	0	0	0	0	0	0	0	0	0	2	0	0	0	0	3	1	1	0	0	0	0
2020-06-26	0	0	1	0	0	1	0	0	0	0	0	0	0	0	0	0	0	1	0	0	0	0	0	0	0	1	0	1	0	0	1	1	0	2	0	0	0	0	1	0	0	0	0	0	0	0	0	0	0
2020-06-27	0	1	0	0	1	0	0	0	0	0	0	1	0	0	1	0	0	0	0	0	0	0	2	0	0	0	0	1	0	0	0	2	0	0	0	0	0	1	0	0	0	0	1	0	0	0	0	0	0
2020-06-28	0	0	1	0	1	0	1	0	0	0	0	0	0	0	1	0	0	1	2	0	0	2	0	1	0	0	0	0	0	0	1	0	0	0	0	0	0	0	0	0	0	0	0	0	0	0	0	1	0
2020-06-29	0	1	0	0	1	0	0	2	0	0	0	0	0	0	5	1	0	2	0	0	0	0	0	0	0	0	0	0	0	1	1	3	0	1	0	0	0	1	0	1	0	2	3	0	0	2	0	0	0
2020-06-30	1	0	0	0	0	0	0	0	0	0	1	0	0	0	0	0	0	1	0	1	0	1	0	0	0	0	0	0	0	1	1	1	0	0	0	0	0	4	0	0	0	0	0	0	0	1	0	0	0
2020-07-01	1	0	0	0	0	0	0	2	0	0	0	2	0	0	2	0	0	0	0	0	0	0	0	0	0	0	0	0	1	0	0	2	0	0	0	0	0	1	0	2	0	0	0	0	0	0	1	0	0
2020-07-02	0	0	0	0	2	0	0	0	0	0	0	0	0	1	0	0	0	1	0	0	0	0	0	0	0	0	0	0	1	0	0	1	0	0	0	0	1	3	0	0	0	0	0	0	0	1	0	0	0
2020-07-03	0	0	0	0	1	0	0	0	0	0	0	0	0	1	0	0	1	1	0	0	0	1	0	0	0	0	0	0	0	0	1	0	0	0	0	0	0	1	0	0	1	1	0	0	0	0	0	0	0
2020-07-04	0	0	0	0	0	0	0	1	0	0	0	0	0	0	2	0	1	1	0	0	0	0	0	2	0	0	0	0	1	0	0	0	0	0	0	0	0	2	0	1	0	0	0	0	0	0	0	0	0
2020-07-05	0	1	0	0	0	0	0	1	0	0	1	1	0	0	0	0	0	0	0	0	0	0	1	0	0	0	0	0	0	0	1	0	0	0	0	0	0	0	0	0	0	0	0	0	0	0	0	0	0
2020-07-06	0	0	1	0	1	0	0	0	0	0	0	0	0	1	3	0	0	1	0	0	0	0	0	0	0	0	0	0	0	1	2	1	0	0	0	0	1	5	0	0	0	0	1	1	0	0	0	0	0
2020-07-07	0	1	0	0	1	0	0	0	0	0	0	0	0	0	0	0	0	2	0	0	0	0	0	0	0	0	0	1	0	0	0	0	0	0	0	1	0	1	0	0	0	0	3	1	0	0	0	0	0
2020-07-08	0	0	0	0	0	0	0	1	0	1	2	0	0	0	2	0	0	0	0	0	0	0	1	0	1	0	0	0	0	0	0	2	1	1	0	0	0	1	0	0	0	0	3	0	0	0	1	0	0
2020-07-09	0	0	0	0	0	0	0	0	0	0	0	0	0	0	0	0	0	1	0	0	0	0	0	0	0	0	1	0	0	0	0	1	0	0	0	0	0	0	0	0	0	2	0	1	0	0	0	0	0
2020-07-10	0	0	0	0	1	0	0	1	0	0	0	0	0	0	0	0	1	0	0	1	0	0	0	0	0	0	0	1	0	0	0	0	0	1	0	0	1	2	1	0	0	0	3	0	0	0	0	0	0
2020-07-11	1	0	0	0	0	0	0	0	0	0	1	0	0	0	0	0	0	1	0	0	0	2	1	1	0	0	0	0	0	0	0	1	0	0	1	0	0	3	0	0	0	1	0	0	0	0	0	0	0
2020-07-12	0	0	0	0	0	0	1	0	0	0	0	1	0	0	1	0	1	1	0	0	1	0	0	0	0	0	0	0	0	0	0	0	0	0	0	0	0	4	0	0	0	0	0	0	0	0	0	0	0
2020-07-13	1	0	1	0	2	1	0	0	0	0	1	0	0	0	0	1	0	0	0	0	0	0	0	0	0	0	0	0	0	0	1	1	0	0	0	0	1	1	0	0	4	2	2	1	0	0	0	0	0
2020-07-14	0	0	1	0	0	0	0	0	0	1	0	1	0	0	0	0	0	0	0	0	0	0	0	1	0	0	0	0	0	0	0	0	0	0	0	0	1	1	0	0	0	1	3	0	0	1	0	0	0
2020-07-15	0	0	1	0	1	0	0	0	0	0	0	0	0	0	0	0	1	1	0	0	1	0	0	0	0	0	0	0	0	0	0	0	0	1	1	0	0	1	0	1	0	0	0	1	0	0	1	0	0
2020-07-16	0	0	0	0	0	0	0	0	0	0	0	0	0	0	0	0	3	0	0	0	0	0	0	0	0	0	0	0	0	0	0	1	0	2	0	0	0	0	0	0	0	0	1	0	0	1	0	0	0
2020-07-17	0	0	0	0	0	0	0	0	1	0	0	0	0	0	0	0	0	0	0	0	0	0	0	0	0	0	0	0	0	0	0	1	0	1	0	1	0	3	0	1	0	0	0	0	0	0	0	0	0
2020-07-18	1	0	2	1	0	0	0	0	0	0	0	0	0	0	0	0	0	0	0	0	0	0	0	0	0	0	0	0	0	0	1	0	1	0	0	0	0	2	0	0	1	0	0	0	0	0	0	0	0
2020-07-19	0	0	0	0	0	1	0	0	0	0	0	0	0	0	0	0	0	0	0	0	0	0	1	0	0	0	0	0	0	0	0	0	1	1	0	0	0	0	0	0	0	0	0	0	0	0	0	0	0
2020-07-20	0	1	0	0	0	0	0	0	0	0	0	0	0	0	2	1	2	0	0	0	0	0	0	0	0	0	0	0	0	0	0	0	0	1	0	1	0	2	0	0	3	0	2	1	0	1	0	0	0
2020-07-21	0	0	0	0	0	0	1	0	0	1	0	0	0	1	0	1	1	0	0	0	0	0	0	0	0	0	0	0	0	0	0	2	0	0	0	0	1	1	0	1	0	0	0	0	0	0	0	1	0
2020-07-22	0	0	0	0	0	1	0	0	0	0	0	0	0	0	0	0	1	0	0	0	0	0	0	0	0	0	0	0	0	2	0	0	0	0	0	0	0	1	0	0	1	0	0	0	0	0	2	0	0
2020-07-23	0	1	0	0	0	0	0	0	0	0	0	0	0	0	0	0	1	0	0	0	0	0	0	0	0	0	0	0	0	0	0	1	0	0	0	0	0	0	0	0	1	0	1	0	0	0	0	0	0
2020-07-24	0	0	0	1	0	0	0	0	0	0	0	1	0	0	1	0	1	0	0	0	0	0	0	0	0	1	0	0	0	0	0	0	0	1	0	0	0	4	0	0	0	0	0	0	0	0	0	0	0
2020-07-25	0	0	1	1	0	0	0	0	0	0	0	0	0	0	0	0	1	0	0	0	0	0	0	1	0	0	0	0	0	0	0	0	0	0	0	0	0	1	0	0	0	0	1	0	0	0	2	0	0
2020-07-26	0	0	0	1	0	0	0	0	0	0	1	0	1	0	0	0	1	0	0	0	0	0	0	0	0	0	0	0	0	0	0	0	0	0	0	0	0	0	0	0	0	0	0	0	0	0	1	0	0
2020-07-27	0	0	0	0	0	0	0	0	0	0	0	0	0	0	0	0	0	0	0	0	0	0	1	0	0	0	0	0	0	0	0	0	0	0	0	0	0	0	0	0	0	0	1	1	0	0	1	0	0
2020-07-28	0	0	0	0	0	0	0	0	0	0	0	0	0	0	2	0	2	0	0	0	0	0	0	0	0	0	0	0	0	1	0	0	0	1	0	0	0	0	0	0	0	0	1	0	0	0	0	0	0
2020-07-29	1	0	0	0	0	0	0	0	0	0	0	0	0	0	0	0	0	0	0	0	0	0	0	0	0	0	0	0	0	0	0	0	1	1	0	0	1	0	0	3	0	0	1	0	0	0	0	0	0
2020-07-30	1	0	0	0	0	0	0	0	0	0	0	0	0	0	1	0	0	0	0	0	0	1	0	0	0	0	0	0	0	0	0	0	0	1	0	0	0	0	0	0	0	0	1	0	0	0	0	0	0
2020-07-31	0	0	0	0	0	0	0	0	0	0	0	0	0	0	0	0	0	1	0	0	0	0	0	0	0	0	0	1	0	0	0	0	0	0	0	0	0	1	1	0	0	0	0	0	0	0	0	0	0
2020-08-01	0	0	0	0	0	0	0	0	0	0	0	0	0	0	0	0	0	0	0	0	0	0	0	1	0	0	0	0	0	0	0	0	0	0	0	0	0	0	0	0	1	0	0	0	0	0	0	0	0
2020-08-02	0	0	0	0	0	0	0	0	0	0	0	0	0	0	1	0	0	0	0	0	0	1	0	0	0	0	0	0	0	0	0	0	0	0	0	0	0	4	0	0	0	0	1	0	0	0	0	0	0
2020-08-03	0	1	1	0	0	1	0	0	0	0	0	0	0	0	1	1	2	0	0	0	0	0	0	0	0	0	0	0	0	0	0	1	0	0	0	0	0	0	0	0	0	1	1	0	0	0	0	0	0
2020-08-04	0	0	0	0	0	1	0	0	0	0	1	1	0	0	4	0	0	0	0	0	0	0	0	0	0	0	0	0	0	0	0	0	0	0	0	0	0	0	0	0	0	0	1	0	0	1	0	0	1
2020-08-05	1	1	0	0	0	0	0	0	0	0	0	0	0	0	1	0	0	0	0	2	0	0	1	1	0	0	0	0	0	0	1	0	0	0	0	0	0	1	0	0	0	1	0	0	0	0	0	0	0
2020-08-06	1	0	0	0	0	1	0	1	0	0	0	0	0	0	0	0	0	0	0	0	0	0	0	0	0	0	0	0	0	0	0	0	0	0	0	0	0	0	0	0	1	0	0	0	0	0	0	0	0
2020-08-07	0	0	0	0	0	0	0	0	0	0	0	0	0	1	0	0	0	0	0	0	0	0	2	0	0	0	0	0	0	0	0	0	0	1	0	0	0	1	0	0	0	0	1	0	0	0	0	0	0
2020-08-08	0	0	0	0	0	0	1	0	0	0	0	0	0	0	0	0	0	1	0	0	0	0	0	0	0	0	0	0	0	0	0	0	0	0	0	0	0	0	0	0	0	0	0	0	1	0	0	0	0
2020-08-09	0	0	2	0	0	0	0	0	0	0	0	2	0	0	0	0	0	0	0	0	0	0	0	0	0	0	0	0	0	0	0	0	0	1	0	0	0	0	0	0	0	0	1	0	0	0	0	0	0
2020-08-10	0	0	0	0	0	0	0	0	0	0	0	0	0	0	0	0	2	0	0	0	0	1	0	0	0	0	0	0	0	0	0	0	0	1	0	0	0	1	0	0	0	0	3	0	1	0	0	0	0
2020-08-11	0	1	0	0	1	0	0	0	0	0	0	0	0	0	0	0	2	0	0	0	0	0	0	0	0	0	0	1	0	0	0	0	0	0	0	0	0	2	0	0	0	0	1	0	0	0	0	0	0
2020-08-12	0	0	0	0	0	0	0	0	0	0	0	0	0	0	0	0	2	2	0	0	0	0	0	0	0	0	0	0	0	0	0	0	0	0	0	0	0	0	0	0	0	0	2	0	0	0	0	0	0
2020-08-13	0	0	1	0	0	0	0	0	0	0	0	0	0	0	0	0	0	0	0	0	0	0	0	0	0	0	0	0	0	0	0	2	0	0	0	0	0	0	0	0	0	0	1	0	0	0	0	0	0
2020-08-14	0	0	0	0	0	0	0	0	0	0	1	0	0	0	0	0	0	1	0	0	0	1	0	0	0	0	0	0	0	0	0	0	0	0	0	0	0	1	1	0	0	0	2	0	0	1	0	0	0
2020-08-15	0	0	0	1	1	0	0	0	0	0	0	0	0	0	0	0	1	1	0	0	0	1	0	0	0	0	0	0	1	0	0	0	0	0	0	0	0	0	0	2	0	0	1	0	0	0	0	0	0
2020-08-16	1	0	0	0	0	0	0	0	0	0	0	0	0	0	1	0	1	1	0	0	0	0	0	0	0	0	0	0	0	2	0	0	0	0	0	1	0	0	0	0	0	0	1	0	0	1	0	0	0
2020-08-17	0	0	0	0	0	0	0	0	0	0	0	0	0	0	0	0	0	0	1	0	0	1	0	0	0	0	0	0	0	0	0	0	0	3	0	0	0	1	0	1	1	0	1	0	0	2	0	0	0
2020-08-18	0	0	1	0	0	0	0	1	0	0	1	0	0	0	0	0	2	0	0	0	0	0	0	0	0	0	1	0	0	0	0	0	0	3	0	0	0	0	0	2	2	0	2	0	0	0	0	0	0
2020-08-19	1	0	0	0	0	0	0	0	0	0	0	2	0	0	0	0	1	0	0	0	0	0	0	0	0	0	0	0	0	0	1	0	0	1	0	0	0	1	0	0	0	0	0	0	0	0	0	0	0
2020-08-20	0	1	0	0	0	1	0	0	0	0	0	0	0	0	1	0	0	1	0	0	0	1	0	0	0	0	0	0	0	1	1	0	0	0	0	0	0	0	0	0	0	0	0	0	0	0	0	0	0
2020-08-21	0	0	0	1	0	0	1	0	0	0	0	0	0	1	2	1	1	0	0	0	0	0	0	0	0	0	0	0	0	0	0	0	0	2	0	0	0	0	0	1	0	0	1	0	0	0	0	0	0
2020-08-22	0	1	1	0	0	0	0	0	0	0	0	0	0	0	5	0	1	0	1	0	1	0	1	0	0	0	0	1	0	0	0	1	0	2	1	0	0	1	0	0	0	0	0	0	0	0	0	0	0
2020-08-23	0	0	0	0	0	0	2	0	0	0	0	0	0	0	3	0	2	0	0	0	1	0	0	1	0	0	0	0	0	0	0	0	0	2	0	0	0	1	0	0	0	0	1	0	2	0	0	0	0
2020-08-24	0	0	0	1	0	0	0	0	0	0	0	0	0	0	0	2	0	0	0	1	0	1	0	2	0	0	0	1	1	0	0	2	1	1	1	0	0	1	0	0	0	0	0	0	0	1	0	0	0
2020-08-25	1	0	0	1	0	0	1	0	0	0	0	0	0	0	1	0	2	1	0	0	0	0	0	0	0	0	0	1	0	0	0	1	1	2	0	0	0	0	0	0	2	1	0	0	1	2	1	0	0
2020-08-26	0	1	1	0	0	0	0	0	0	0	0	0	0	0	0	0	0	0	0	0	0	1	0	0	0	0	0	0	0	0	1	4	0	1	0	0	0	1	0	1	0	0	2	0	0	0	0	0	0
2020-08-27	1	0	1	1	1	0	0	0	1	0	1	0	0	0	0	0	1	0	0	0	1	0	1	0	0	0	0	0	1	1	0	0	0	3	0	0	0	0	1	0	0	0	1	0	0	0	0	0	0
2020-08-28	2	0	1	0	0	0	0	0	0	0	0	0	0	0	1	0	1	0	0	0	0	0	0	0	0	0	0	1	0	0	0	0	0	1	0	0	2	1	0	0	2	0	2	0	0	1	0	0	0
2020-08-29	0	0	0	1	0	0	0	0	0	0	0	0	0	0	0	0	1	0	0	0	0	0	0	0	1	0	0	1	1	0	0	1	0	0	0	1	0	1	0	0	0	0	0	0	0	2	0	0	0
2020-08-30	0	1	0	0	0	2	0	0	0	0	0	1	0	0	0	0	4	0	0	0	0	0	0	0	0	0	0	1	0	3	0	1	0	1	0	0	0	1	0	1	0	0	0	0	0	0	0	0	0
2020-08-31	1	0	1	0	0	0	0	1	0	0	0	1	0	0	1	0	2	0	0	0	0	0	0	0	0	0	0	0	0	0	1	3	0	1	0	0	0	1	0	1	1	2	4	0	0	1	0	0	0
2020-09-01	1	0	0	0	0	1	1	1	0	0	0	0	0	0	3	0	1	0	0	0	0	1	0	1	0	0	0	1	0	0	0	1	0	0	0	0	0	1	0	0	0	1	2	0	0	1	1	1	0
2020-09-02	0	1	0	0	0	1	0	0	0	0	3	3	0	0	2	0	3	0	1	0	0	2	0	1	0	2	0	0	1	1	0	0	0	1	1	0	0	1	1	0	1	1	0	1	0	0	0	0	0
2020-09-03	0	1	2	1	0	2	0	0	0	0	0	1	0	0	3	0	0	1	0	0	1	0	0	0	1	0	1	1	0	0	0	0	0	0	0	0	0	4	0	0	1	0	0	1	0	0	0	0	0
2020-09-04	3	0	0	0	0	1	0	0	0	0	0	0	0	0	1	1	1	0	0	0	0	2	0	1	0	0	0	1	0	1	0	2	0	2	0	0	0	1	0	0	0	0	4	3	0	1	0	0	0
2020-09-05	1	0	1	0	0	1	0	1	0	0	0	0	0	0	3	0	1	0	1	0	0	1	0	0	0	0	0	1	0	0	1	2	0	1	0	0	1	1	0	0	2	0	3	0	0	0	0	0	0
2020-09-06	1	0	4	0	0	0	0	0	0	0	0	0	0	0	3	0	3	0	0	0	0	2	0	0	0	0	0	1	0	0	0	1	0	1	0	0	1	4	0	0	1	1	2	0	0	0	1	0	0
2020-09-07	0	0	3	1	0	2	0	0	0	0	2	1	0	0	0	0	13	1	3	0	0	0	0	0	0	0	0	1	0	0	0	0	0	1	0	0	0	0	0	0	0	0	0	1	0	3	0	1	0
2020-09-08	0	1	0	0	1	0	1	0	0	0	4	0	1	0	2	1	6	1	0	1	0	1	1	2	0	0	0	0	1	0	0	2	0	0	0	1	0	2	0	1	1	0	0	5	0	0	0	0	0
2020-09-09	1	0	1	2	0	0	0	0	0	0	2	1	1	1	1	0	7	1	0	0	1	1	1	1	2	1	0	2	0	1	2	0	0	4	0	0	0	1	0	0	2	1	5	1	0	0	1	1	0
2020-09-10	1	0	2	0	0	0	1	0	0	0	0	2	0	2	0	0	3	4	0	0	0	0	1	1	0	0	2	2	0	1	0	0	0	1	0	0	0	7	2	1	2	2	2	2	1	0	0	0	0
2020-09-11	4	0	2	2	0	0	3	0	0	0	0	2	1	0	0	0	10	1	0	1	0	2	1	0	0	0	0	3	0	0	0	0	2	2	1	0	0	3	1	0	1	1	1	2	0	2	0	0	0
2020-09-12	0	2	1	2	0	0	0	2	1	0	0	1	0	1	3	0	7	0	0	0	1	2	0	2	0	0	0	2	0	0	0	1	2	0	0	0	0	3	2	0	1	2	0	0	1	2	0	2	1
2020-09-13	0	2	4	0	1	0	1	0	0	0	0	0	0	1	4	0	12	1	0	1	1	1	2	3	0	0	0	0	1	1	1	0	1	1	0	0	0	1	0	0	6	0	3	0	1	1	1	0	0
2020-09-14	1	0	1	0	0	0	0	1	1	0	1	1	1	0	6	0	10	3	0	4	0	0	3	0	1	1	0	0	1	0	1	2	1	1	1	0	0	5	0	1	5	2	3	1	0	1	0	0	1
2020-09-15	2	2	5	3	0	0	0	0	2	0	3	2	0	0	2	2	13	2	0	0	0	1	2	0	0	0	0	4	1	2	1	4	3	3	1	1	1	3	0	0	5	1	1	1	2	2	1	1	1
2020-09-16	1	1	6	2	0	0	1	1	1	0	3	4	1	1	1	1	6	0	0	1	1	2	4	0	1	2	0	1	1	2	0	1	3	2	2	1	0	8	1	0	7	1	7	0	3	0	3	0	1
2020-09-17	1	0	5	1	2	0	0	1	2	0	2	2	0	0	5	1	4	0	0	0	0	2	3	2	3	1	0	4	0	3	0	1	2	0	4	3	1	3	0	1	9	2	1	2	0	1	1	0	0
2020-09-18	0	1	3	1	0	1	0	0	1	0	0	2	0	1	3	1	11	4	0	0	0	1	2	1	1	1	1	1	1	0	1	4	1	2	1	0	1	2	0	0	3	3	4	2	1	0	1	1	0
2020-09-19	2	1	4	1	0	0	0	0	3	0	2	3	1	0	7	1	11	2	0	1	0	0	1	1	1	1	0	1	1	0	2	2	3	6	0	3	1	4	0	0	7	5	0	1	1	0	1	0	0
2020-09-20	0	3	1	2	0	0	1	1	1	0	3	6	1	0	0	1	10	3	0	0	0	1	1	2	3	1	0	8	1	1	0	9	0	4	0	0	1	2	0	2	6	2	0	1	2	1	2	2	0
2020-09-21	5	5	3	2	0	1	2	2	1	1	3	2	1	2	2	2	8	3	2	1	1	3	4	1	1	1	2	3	0	1	0	1	1	1	2	0	1	8	0	3	8	1	7	3	1	0	0	1	1
2020-09-22	2	5	0	1	0	0	1	0	0	0	3	4	1	0	5	0	16	5	0	0	0	2	7	1	10	1	0	0	1	1	0	5	0	4	1	2	1	5	1	4	9	1	8	2	4	3	2	4	0
2020-09-23	2	5	5	7	0	3	1	1	2	1	2	3	2	2	5	0	16	8	1	1	0	1	2	4	4	0	0	2	3	3	1	5	1	2	0	1	1	0	0	2	6	1	9	2	1	2	2	1	0
2020-09-24	2	4	7	2	1	0	0	1	0	0	4	9	0	0	1	1	8	3	1	1	1	5	2	3	4	3	1	1	0	1	0	1	2	2	1	2	1	7	0	1	7	1	8	4	1	1	1	1	0
2020-09-25	0	2	2	1	0	0	2	4	0	0	1	6	1	1	7	3	9	0	1	1	1	3	4	1	4	0	1	2	2	1	1	5	3	1	4	1	0	2	0	0	3	2	7	0	4	3	1	1	1
2020-09-26	4	6	9	2	0	1	0	0	0	0	4	2	1	1	3	0	7	3	0	0	0	2	4	1	3	1	0	0	1	2	4	0	1	4	3	0	0	4	0	1	2	0	5	3	1	1	0	1	1
2020-09-27	2	5	7	6	1	1	0	2	0	0	1	4	3	2	3	0	5	1	3	0	1	3	0	3	2	2	0	0	0	2	2	5	0	4	1	0	3	6	1	0	3	1	7	2	2	3	1	1	1
2020-09-28	2	3	5	1	0	1	1	2	1	0	1	15	0	1	4	0	7	3	2	2	0	2	4	2	2	0	2	0	1	1	1	4	3	5	1	2	0	10	0	2	6	5	4	0	3	2	1	1	0
2020-09-29	2	3	3	8	0	2	1	4	0	0	4	4	0	0	1	0	12	4	4	0	3	11	1	6	0	2	1	0	1	3	1	4	0	9	1	1	0	5	0	2	4	2	8	0	3	2	2	3	0
2020-09-30	3	10	1	7	2	2	0	2	0	0	2	6	0	0	6	0	10	1	2	1	1	6	2	5	2	0	1	1	0	3	0	6	0	4	1	0	2	8	0	0	11	0	10	1	1	4	0	1	0
2020-10-01	3	4	1	5	1	1	1	0	1	0	2	3	0	0	4	0	7	7	2	2	0	5	0	3	2	0	1	1	1	2	0	4	0	5	1	0	0	6	0	0	1	1	6	0	1	3	2	1	1
2020-10-02	0	5	0	3	1	2	3	3	0	0	1	2	0	1	3	0	6	1	2	0	0	5	4	2	2	0	0	0	0	0	2	3	2	3	0	0	2	4	1	4	4	1	2	1	1	4	1	2	0
2020-10-03	3	1	3	1	2	1	0	0	1	0	2	9	0	0	7	0	6	3	0	0	1	2	0	2	1	1	0	1	0	1	2	5	2	2	1	0	0	4	0	1	5	1	3	0	1	1	0	0	0
2020-10-04	1	6	2	2	2	1	1	0	1	0	1	5	1	1	3	0	6	2	0	0	0	2	1	2	2	0	0	1	0	0	1	4	0	2	1	0	0	3	0	1	3	0	6	2	0	0	1	0	0
2020-10-05	0	0	5	1	3	0	0	0	0	0	3	5	1	0	0	1	4	1	0	1	1	3	3	5	2	0	0	0	1	2	2	3	0	0	0	0	0	8	2	1	3	2	2	1	1	3	1	0	0
2020-10-06	3	1	4	0	0	3	3	1	1	0	6	6	0	0	1	2	6	3	0	1	0	2	1	2	1	0	1	0	0	4	1	2	3	1	4	1	0	8	0	2	5	3	5	2	1	3	0	0	1
2020-10-07	1	5	2	1	3	0	2	0	0	0	3	0	0	0	4	0	6	2	1	0	0	5	2	4	1	1	1	0	0	5	1	2	2	0	4	0	1	7	0	0	1	0	7	3	2	2	1	0	0
2020-10-08	1	3	3	3	1	0	0	0	0	1	2	5	0	0	6	0	5	1	1	0	1	2	0	2	1	0	1	3	0	1	2	4	4	1	0	2	0	8	0	0	4	1	6	1	2	4	0	0	0
2020-10-09	3	2	5	1	3	2	1	4	1	1	3	1	0	0	3	2	4	3	0	0	0	4	0	1	6	2	0	1	0	2	1	9	0	0	1	0	0	4	0	3	0	3	9	1	2	1	2	0	2
2020-10-10	0	2	0	0	3	1	5	1	0	0	0	1	2	1	1	1	11	6	0	0	2	0	1	2	2	0	0	0	0	5	1	4	0	1	1	0	2	1	2	1	3	0	9	0	0	0	1	1	1
2020-10-11	0	1	3	3	1	0	3	3	0	0	1	5	1	1	5	0	5	3	0	1	0	1	1	3	0	1	0	1	0	4	1	7	4	2	0	0	0	4	0	0	2	1	5	1	1	0	2	0	1
2020-10-12	2	4	3	0	2	2	1	2	0	0	2	1	0	1	5	1	2	2	0	1	0	3	1	5	2	0	2	3	0	1	1	4	2	5	1	1	0	5	0	1	1	1	4	0	0	0	1	0	0
2020-10-13	3	8	3	1	0	0	1	3	1	1	1	8	0	0	4	1	2	3	0	0	0	4	2	3	1	0	1	1	1	3	2	5	3	2	0	2	0	2	0	3	4	5	4	0	0	0	1	1	1
2020-10-14	0	2	1	2	1	2	1	3	0	1	1	3	0	2	6	1	5	3	1	2	0	3	3	3	8	1	1	1	0	4	3	8	2	2	2	0	2	7	1	1	0	1	10	0	0	0	5	0	0
2020-10-15	0	1	0	1	0	0	0	1	3	0	0	4	1	1	5	4	4	2	2	1	1	1	1	3	3	1	1	2	0	3	0	5	3	5	0	2	0	5	3	0	3	3	7	0	1	2	2	3	1
2020-10-16	3	1	2	1	3	0	0	1	0	0	0	1	3	0	4	2	1	2	1	1	1	3	3	1	5	0	1	0	0	3	4	6	0	3	1	0	0	9	1	1	1	0	6	0	0	3	1	0	0
2020-10-17	3	1	0	1	7	0	0	0	1	0	1	4	1	0	7	2	2	1	3	0	1	1	0	3	3	0	1	0	2	1	2	7	3	3	1	1	2	4	0	1	2	0	8	0	0	1	1	1	1
2020-10-18	0	6	2	2	0	0	1	1	0	0	0	3	0	0	5	2	2	3	0	0	1	1	0	3	0	0	0	0	0	3	1	7	3	2	0	0	3	7	1	0	3	2	6	1	0	1	3	0	0
2020-10-19	3	2	2	3	3	0	0	0	0	2	0	3	0	1	7	4	2	2	1	1	1	2	0	5	11	1	0	2	1	4	1	7	1	2	0	0	1	2	1	1	2	1	8	1	1	2	1	0	0
2020-10-20	4	2	1	0	4	1	0	0	0	0	2	2	1	0	7	1	3	1	0	0	0	2	3	9	6	1	0	1	0	7	1	8	0	1	0	2	0	5	0	1	3	0	12	0	2	9	3	1	2
2020-10-21	3	0	2	3	3	0	0	2	0	1	1	0	0	1	16	0	0	1	2	0	2	3	2	0	3	0	0	1	0	4	1	6	0	0	2	1	0	7	0	0	3	1	11	0	0	2	2	1	0
2020-10-22	2	6	2	4	1	0	0	1	0	0	1	4	0	1	8	0	1	3	2	0	0	6	0	3	5	0	1	1	0	2	4	11	2	7	2	2	0	11	0	0	2	2	6	1	1	4	3	0	0
2020-10-23	0	2	1	4	3	0	2	9	0	1	4	1	0	1	13	1	0	2	0	0	2	2	0	3	7	0	0	1	0	1	0	9	0	4	0	0	0	5	0	0	2	2	17	1	0	7	3	0	1
2020-10-24	0	2	0	1	2	2	3	2	0	0	0	0	0	2	10	0	2	3	0	0	0	6	0	2	2	0	0	2	0	5	0	6	0	3	1	1	0	3	0	0	0	0	4	0	0	3	4	1	0
2020-10-25	1	4	0	3	0	0	0	1	1	0	1	0	1	1	12	1	1	3	3	0	1	1	0	7	5	1	0	0	0	7	1	8	0	0	0	0	0	7	0	1	0	0	6	1	1	5	3	2	0
2020-10-26	1	3	4	3	0	0	6	4	0	0	2	0	3	0	10	1	3	7	1	0	0	0	0	3	6	1	1	2	0	1	0	9	3	5	0	1	0	7	0	1	0	0	5	0	0	2	0	0	0
2020-10-27	4	0	0	6	1	0	3	0	0	1	0	0	0	2	13	2	5	3	0	2	0	0	2	1	1	0	1	1	0	3	1	13	2	4	0	0	2	4	0	1	3	0	10	0	1	2	0	0	0
2020-10-28	1	4	3	3	1	0	5	0	0	0	1	0	2	1	15	2	3	5	1	0	0	4	0	2	0	0	0	1	0	1	1	18	1	2	1	1	1	3	1	0	1	0	6	2	0	8	2	1	0
2020-10-29	2	2	1	4	2	1	3	1	2	0	0	0	0	0	18	0	1	8	0	1	0	1	1	3	1	1	0	1	0	1	0	15	3	1	0	1	0	9	1	0	1	0	6	2	1	0	0	0	0
2020-10-30	1	1	1	3	1	0	0	3	0	0	0	1	0	1	4	0	4	2	1	2	0	1	2	4	1	0	0	0	0	0	2	16	3	6	0	0	0	9	0	0	1	0	10	0	0	3	3	1	0
2020-10-31	3	6	1	2	1	2	3	5	0	0	0	1	0	1	11	0	2	5	3	1	0	5	5	3	3	0	0	2	1	3	2	12	2	1	0	0	0	12	0	1	2	0	3	0	1	4	2	0	0
2020-11-01	4	6	2	1	1	0	0	3	1	0	0	3	0	0	14	0	1	4	0	1	0	2	0	4	2	1	0	2	1	0	0	11	5	0	0	1	2	9	2	1	0	1	12	0	0	6	0	0	1
2020-11-02	4	5	3	6	4	2	1	6	0	0	3	2	1	1	13	2	1	8	3	1	0	6	2	2	0	0	0	5	0	0	1	21	7	4	0	2	1	14	1	2	1	0	5	2	0	4	4	0	0
2020-11-03	1	5	3	2	3	1	0	1	0	0	3	0	0	1	22	0	1	4	0	1	0	4	1	5	0	0	0	2	1	2	2	39	4	5	0	1	0	9	0	3	2	0	13	0	0	3	5	0	0
2020-11-04	4	1	4	5	1	4	6	2	0	1	1	2	3	0	26	4	3	7	1	2	0	5	2	1	1	1	0	2	0	1	1	20	5	1	1	4	2	10	1	0	2	0	12	1	1	5	9	0	1
2020-11-05	3	9	1	1	1	5	0	3	0	1	2	0	1	2	18	1	2	5	0	1	0	3	0	3	3	0	0	2	0	2	2	39	6	2	0	1	0	12	1	1	1	0	9	2	0	9	4	1	0
2020-11-06	3	5	2	6	2	0	2	4	3	0	4	0	0	1	28	1	1	4	1	1	0	1	1	2	1	1	0	0	0	0	2	12	5	2	1	5	0	11	0	2	1	2	8	1	0	8	4	2	0
2020-11-07	3	7	2	5	3	1	2	1	3	0	2	1	0	0	15	0	2	4	1	1	0	2	1	6	3	1	1	2	1	1	0	24	1	1	0	2	0	9	1	0	1	0	7	1	0	7	3	0	0
2020-11-08	1	7	1	3	1	1	4	5	1	0	1	1	0	1	14	0	5	3	0	0	0	0	1	4	1	0	1	4	0	2	0	11	1	5	0	1	0	11	1	1	1	1	6	1	0	3	5	1	2
2020-11-09	2	3	4	6	1	1	3	2	3	0	4	3	2	2	31	2	2	5	1	1	0	1	1	3	3	2	2	2	0	3	0	20	4	6	0	1	0	13	0	1	0	1	10	0	1	2	13	0	0
2020-11-10	2	9	1	3	1	1	4	3	3	0	1	2	4	1	14	0	5	1	2	2	0	4	2	5	2	0	1	2	0	4	0	18	4	4	1	1	2	17	1	0	2	3	13	2	0	6	3	0	1
2020-11-11	2	3	3	8	4	0	1	1	0	0	3	1	0	1	21	1	6	2	2	2	0	4	2	9	4	1	1	1	0	1	2	18	5	4	0	1	0	22	1	1	1	1	13	1	0	2	4	0	1
2020-11-12	3	5	1	3	4	2	6	2	1	1	3	1	1	0	24	0	1	2	0	3	0	1	1	0	0	1	0	3	0	0	0	22	2	7	0	1	0	16	1	0	1	0	19	0	2	3	3	1	1
2020-11-13	1	5	1	4	3	4	4	0	2	2	2	1	1	2	18	1	7	5	1	2	0	4	1	3	4	1	0	2	1	0	2	18	0	4	1	3	0	22	1	0	4	0	25	1	0	1	7	0	0
2020-11-14	1	7	2	2	5	3	3	1	1	1	4	1	4	1	17	1	2	1	1	1	0	1	1	1	3	0	1	2	0	1	1	16	6	2	1	1	1	10	0	3	3	1	15	2	2	7	2	0	0
2020-11-15	2	1	2	2	1	3	5	3	4	0	1	0	4	2	11	0	4	2	0	2	0	2	2	4	3	0	3	1	0	0	0	6	1	9	0	3	0	16	1	1	2	1	7	1	1	8	10	1	0
2020-11-16	5	5	3	8	3	0	2	2	2	0	2	2	14	3	13	0	4	3	0	5	1	4	3	1	1	0	1	3	2	1	1	32	1	11	1	1	0	21	0	2	3	1	11	0	1	9	4	1	2
2020-11-17	3	2	2	5	6	0	7	4	0	0	0	4	7	3	10	1	4	0	2	6	0	4	2	0	2	0	1	0	4	2	1	24	3	4	3	7	0	6	1	2	0	1	15	2	1	6	3	0	1
2020-11-18	3	5	2	5	5	0	2	3	1	2	2	0	11	3	22	0	2	3	3	1	0	0	1	4	2	2	2	0	1	2	0	23	5	8	0	1	0	24	0	1	4	0	16	0	0	6	8	0	1
2020-11-19	2	5	2	8	5	0	5	7	1	0	2	0	0	1	15	0	1	3	0	1	2	6	3	4	4	0	1	3	3	2	1	24	1	5	1	0	0	13	0	0	3	0	14	1	0	6	2	1	1
2020-11-20	2	2	6	4	0	1	2	1	2	2	1	0	2	1	12	1	6	4	1	2	4	8	6	0	4	0	0	1	3	0	2	21	5	2	0	4	0	20	1	1	1	0	10	2	1	6	2	1	0
2020-11-21	2	4	1	3	6	2	0	4	0	1	1	1	0	2	20	1	4	2	0	1	2	1	2	5	2	0	3	1	3	0	1	18	5	5	0	2	0	12	0	1	1	1	12	3	1	7	6	2	0
2020-11-22	3	3	1	0	4	6	1	4	1	0	1	0	3	2	12	0	3	4	3	2	0	1	3	2	2	0	0	1	3	1	1	17	4	6	2	0	1	12	0	2	0	5	11	2	0	3	2	0	0
2020-11-23	5	4	5	4	9	3	7	3	0	1	1	1	1	0	22	3	8	8	3	0	0	4	7	3	3	3	1	2	0	11	3	27	3	12	1	3	1	22	1	5	7	1	15	3	4	3	3	0	1
2020-11-24	7	1	5	7	5	3	1	0	0	0	1	0	2	1	23	3	1	2	1	1	2	4	3	5	5	4	1	1	2	4	1	20	5	4	3	5	1	10	0	4	1	3	20	3	2	2	2	0	1
2020-11-25	9	3	5	1	8	5	5	5	0	1	0	3	2	1	20	0	6	5	0	0	0	2	7	4	6	3	0	0	4	0	1	24	11	6	2	2	0	22	1	0	2	3	14	9	0	3	1	2	2
2020-11-26	7	2	7	5	8	1	2	3	0	0	0	0	1	0	11	1	4	6	3	0	1	4	5	6	4	1	0	1	1	5	0	30	5	9	0	2	2	15	0	0	1	4	16	3	2	0	3	0	0
2020-11-27	3	2	1	4	8	0	1	4	0	1	0	0	0	1	19	0	9	4	0	0	2	3	2	7	13	3	1	0	2	7	3	14	4	3	1	3	0	13	0	0	1	2	7	3	5	3	4	2	0
2020-11-28	3	3	2	8	6	2	0	2	0	1	2	0	1	0	10	2	4	3	2	0	1	4	4	6	8	2	2	1	0	3	0	17	11	3	1	1	3	12	2	1	2	4	13	4	2	3	2	2	0
2020-11-29	0	3	4	2	6	2	4	6	0	0	1	0	2	2	19	0	5	6	0	2	1	4	5	8	2	0	1	3	2	8	0	15	3	9	1	1	0	9	1	4	1	3	16	6	3	2	2	2	0
2020-11-30	5	6	6	7	12	3	2	1	0	0	3	1	0	3	14	2	12	2	3	1	0	7	4	5	5	0	0	2	2	3	2	19	5	3	0	13	2	12	0	4	3	2	9	2	2	4	1	1	0
2020-12-01	3	6	2	9	8	1	3	3	0	0	5	1	3	2	17	2	10	2	6	2	1	4	4	9	5	2	1	1	0	0	0	14	8	13	4	3	0	15	4	3	4	2	15	2	3	2	1	1	0
2020-12-02	3	4	5	3	13	2	0	4	1	2	5	2	2	0	16	1	5	3	2	1	0	2	8	8	8	1	0	0	1	3	2	19	6	13	0	4	0	15	0	1	5	3	15	2	1	4	4	1	0
2020-12-03	0	6	2	8	8	1	0	2	0	0	1	3	2	1	14	2	4	3	1	2	0	6	21	5	1	0	2	4	0	8	3	16	12	12	3	1	1	14	1	2	2	4	18	1	1	0	6	2	0
2020-12-04	4	6	4	8	10	2	1	0	1	0	2	4	1	1	15	2	5	1	2	0	1	7	2	2	9	1	2	1	0	2	1	10	6	19	2	2	2	9	0	1	2	2	20	3	2	4	5	2	1
2020-12-05	4	4	4	6	3	3	3	4	0	0	1	2	2	3	17	0	10	3	3	2	3	1	1	1	6	1	1	1	0	9	0	11	9	11	1	1	0	14	0	2	0	4	13	2	1	2	4	2	1
2020-12-06	0	9	5	5	5	2	5	3	0	1	1	1	0	3	13	2	9	1	3	1	1	5	2	4	4	2	0	7	1	5	2	13	4	16	3	2	1	12	1	0	0	5	13	0	1	2	5	2	1
2020-12-07	4	5	4	5	6	2	4	4	3	0	3	4	2	2	21	2	10	7	3	0	1	6	4	5	1	1	1	5	2	10	5	14	13	28	0	7	2	18	1	2	3	4	15	0	1	2	7	0	0
2020-12-08	3	9	5	7	4	1	5	6	0	0	2	2	1	2	10	2	13	5	3	0	1	6	4	3	3	0	1	2	0	6	2	8	4	26	2	1	1	21	0	4	3	3	15	1	4	4	8	2	2
2020-12-09	6	9	4	4	7	1	2	5	4	1	0	7	1	1	13	0	10	22	3	1	3	6	8	1	3	1	0	2	2	8	3	12	5	7	2	1	0	8	2	3	4	2	20	2	1	4	4	2	0
2020-12-10	4	4	3	7	2	1	2	3	2	2	1	9	0	3	14	1	7	6	1	5	1	5	2	4	9	4	1	1	1	11	2	7	6	8	2	1	2	16	0	0	6	1	22	1	1	5	3	3	0
2020-12-11	3	4	2	8	3	3	6	6	2	0	2	5	1	3	12	3	6	25	2	1	4	5	4	2	5	4	0	1	1	8	8	14	9	12	1	3	4	21	2	3	2	0	23	1	1	5	3	0	2
2020-12-12	4	9	4	7	3	2	6	2	2	2	1	4	0	0	20	1	15	10	2	3	1	6	3	3	7	4	4	1	0	4	5	11	5	19	6	3	2	14	1	1	1	2	19	1	1	1	5	3	2
2020-12-13	5	2	5	5	4	2	5	6	3	0	4	4	1	3	16	0	10	4	2	0	0	6	6	0	5	4	2	2	1	7	1	5	5	28	4	1	1	16	0	0	2	3	9	3	0	2	2	0	1
2020-12-14	6	4	2	11	7	3	5	10	2	2	3	43	0	4	17	2	9	4	2	0	0	10	8	2	1	6	1	2	0	18	3	13	7	33	0	8	1	19	1	1	4	5	16	0	5	4	5	2	0
2020-12-15	14	6	7	4	4	2	3	8	0	2	1	4	2	2	10	0	8	8	1	0	1	5	1	4	2	1	1	1	3	7	1	15	5	20	0	6	6	18	2	3	6	1	17	1	1	5	8	3	0
2020-12-16	5	7	10	8	6	0	2	4	0	1	3	4	2	2	13	1	6	4	1	3	0	4	1	5	3	0	1	2	0	6	3	13	3	15	5	3	4	19	2	0	3	8	27	0	2	4	5	2	2
2020-12-17	6	4	8	7	4	1	2	1	2	0	1	7	3	1	8	1	13	6	2	0	3	15	5	0	4	2	1	3	0	1	1	14	3	18	3	2	4	15	0	2	2	6	21	0	2	8	7	0	2
2020-12-18	3	7	1	8	8	2	8	17	1	1	3	9	4	0	13	0	5	8	1	2	1	6	2	5	4	3	1	0	1	6	4	13	6	11	1	3	2	19	0	5	2	3	29	1	1	6	3	0	1
2020-12-19	4	5	3	9	2	2	2	7	2	2	1	3	1	4	13	1	9	8	0	0	1	7	4	1	1	5	3	4	0	8	2	14	6	6	3	4	3	24	0	0	4	1	19	0	1	4	6	1	0
2020-12-20	6	2	2	11	8	3	2	6	0	0	7	10	0	1	13	3	7	5	3	1	0	9	2	2	2	2	2	1	0	7	5	21	3	13	1	2	3	13	0	2	1	2	19	4	2	4	4	0	0
2020-12-21	3	6	0	5	11	5	2	7	4	0	4	27	3	1	21	3	5	8	2	1	1	10	8	5	5	1	0	8	1	5	2	22	12	5	3	9	1	17	1	1	5	7	17	5	4	3	7	4	0
2020-12-22	7	8	3	11	9	2	2	11	0	0	3	23	4	3	22	6	2	6	1	2	1	4	8	7	5	1	0	3	0	6	6	14	3	14	4	2	1	17	4	3	4	4	19	3	0	8	11	1	1
2020-12-23	7	7	4	7	8	3	2	5	1	1	4	1	1	4	22	1	7	4	0	3	2	6	5	6	6	2	2	3	0	7	3	16	2	10	1	3	3	15	1	2	5	6	22	1	8	8	7	1	0
2020-12-24	6	15	6	11	16	1	4	5	3	0	4	27	4	2	18	3	3	7	2	1	1	12	4	6	3	4	0	3	2	8	6	20	7	12	6	7	4	18	0	3	2	11	20	4	0	12	4	1	2
2020-12-25	6	4	5	11	13	2	5	11	1	1	2	4	2	2	23	2	3	3	4	1	0	7	6	9	1	1	2	2	0	4	7	18	8	13	2	3	0	14	0	2	4	5	10	4	3	4	8	2	1
2020-12-26	7	7	7	14	7	2	3	17	1	2	4	10	2	1	21	3	8	11	5	4	4	8	7	13	8	0	1	4	1	9	3	20	8	13	5	3	5	13	2	5	7	16	18	3	5	5	17	2	1
2020-12-27	7	8	5	9	15	2	3	9	1	1	1	7	1	2	17	7	9	10	2	1	5	13	5	4	5	0	1	7	3	7	7	21	10	13	2	5	3	16	1	3	3	5	19	2	2	6	6	0	1
2020-12-28	9	12	1	11	13	2	3	13	5	3	6	7	2	2	23	1	13	11	5	5	1	7	10	13	6	2	4	5	5	7	5	26	6	21	5	2	5	17	2	1	4	8	22	3	2	5	14	1	1
2020-12-29	9	12	8	21	6	3	5	21	5	0	8	4	6	1	22	3	9	9	7	0	1	13	8	8	9	1	0	5	1	11	1	30	11	11	0	4	2	19	1	4	2	9	23	3	2	6	7	3	1
2020-12-30	7	2	12	15	9	2	7	11	4	2	5	4	0	4	17	4	12	9	3	2	4	12	5	11	5	4	0	3	1	12	8	22	12	21	4	3	2	21	1	10	3	5	16	1	3	9	10	3	1
2020-12-31	2	9	6	11	16	2	8	2	2	1	5	6	1	2	21	2	11	13	2	2	2	11	4	3	7	2	0	4	3	5	6	28	8	11	1	4	1	20	0	3	6	2	20	4	2	9	11	0	0
2021-01-01	6	9	6	12	7	3	5	7	2	3	3	3	0	3	25	2	11	2	5	2	0	14	10	6	1	0	1	5	3	7	4	24	7	13	2	4	4	19	1	3	6	7	22	3	1	2	15	3	1
2021-01-02	5	12	4	18	8	1	7	7	0	1	4	3	3	4	19	3	8	5	2	5	1	9	8	8	7	1	0	6	4	5	6	29	6	15	3	0	2	22	2	2	1	17	19	3	5	8	11	0	1
2021-01-03	4	15	3	10	8	1	7	13	2	0	4	1	1	3	20	4	6	15	1	6	4	14	8	6	10	2	1	6	2	4	9	25	2	14	4	3	3	24	3	3	5	9	23	0	6	5	6	2	2
2021-01-04	2	13	10	17	19	4	9	12	2	1	8	5	1	5	37	4	16	4	5	2	3	10	18	7	21	1	2	7	4	6	6	28	5	17	1	1	3	20	5	3	6	5	24	10	5	7	11	1	2
2021-01-05	6	6	1	15	7	4	8	5	1	0	4	6	4	3	28	22	16	9	3	0	4	9	14	5	8	1	1	7	3	2	8	30	3	20	3	1	2	17	13	0	9	4	12	5	1	11	7	2	3
2021-01-06	4	14	5	19	9	2	7	11	1	1	4	2	3	4	16	3	9	5	5	3	6	13	6	3	13	0	3	5	2	5	10	27	4	15	6	2	10	15	4	4	3	4	22	4	2	3	6	3	0
2021-01-07	4	12	4	16	3	2	11	5	2	2	2	3	1	4	23	1	13	6	4	2	5	7	6	6	9	1	0	3	2	14	5	18	5	28	4	2	3	17	1	3	3	1	14	6	5	7	8	2	0
2021-01-08	2	10	5	8	9	3	6	8	0	1	5	3	2	1	21	3	9	9	1	1	0	2	4	8	4	0	2	6	1	4	13	12	6	18	3	0	0	39	24	3	1	3	28	3	3	9	5	4	3
2021-01-09	4	11	8	6	6	2	5	14	2	1	3	4	3	3	22	2	6	7	2	2	2	9	4	5	5	0	0	6	0	6	3	13	6	8	5	1	3	12	1	0	0	3	14	3	1	6	4	2	2
2021-01-10	5	6	3	5	6	0	6	7	1	2	2	2	1	1	15	1	7	13	2	1	0	3	4	2	9	2	2	9	0	9	10	13	5	10	2	5	5	11	1	0	2	0	25	7	0	5	8	3	3
2021-01-11	4	8	4	9	9	3	15	5	3	3	4	5	3	1	23	4	5	3	2	5	2	10	6	4	3	1	3	1	0	5	8	11	11	24	2	2	1	11	10	1	2	12	28	6	6	3	13	1	1
2021-01-12	5	10	8	11	8	4	9	10	2	1	13	3	1	2	21	3	4	4	0	0	1	9	5	4	10	1	0	5	0	9	4	18	2	9	1	0	3	6	0	2	3	7	19	5	2	6	8	0	1
2021-01-13	3	12	4	17	9	3	16	1	0	1	2	5	2	0	13	4	2	8	0	2	1	11	10	6	10	1	3	5	0	3	5	22	6	13	3	4	5	19	16	3	1	3	25	7	3	3	8	0	1
2021-01-14	5	5	6	11	17	5	13	5	2	1	9	2	1	0	11	5	6	3	1	1	1	12	3	3	5	0	1	2	1	6	6	12	9	12	0	2	4	19	1	3	2	0	16	4	1	3	6	3	3
2021-01-15	3	12	6	13	12	1	6	3	1	1	4	2	3	1	12	4	9	6	3	1	3	14	5	3	6	0	0	2	1	7	6	14	7	12	2	4	3	12	1	1	3	1	19	5	1	5	14	2	0
2021-01-16	5	8	4	7	2	1	12	8	0	1	6	1	1	1	6	1	6	5	2	2	0	12	4	10	4	0	0	3	2	4	4	16	7	10	2	1	3	15	10	2	3	7	24	3	2	3	6	3	2
2021-01-17	7	10	2	21	3	5	2	4	0	2	1	2	0	1	16	0	4	6	1	0	0	7	8	9	1	3	0	6	2	9	2	13	2	5	0	4	6	17	0	2	1	2	17	2	2	5	5	0	0
2021-01-18	3	3	5	14	5	0	15	7	0	1	3	0	0	0	13	2	11	9	4	1	0	14	2	2	7	2	1	5	5	4	3	19	3	17	3	0	6	19	1	1	1	5	20	1	5	5	10	3	0
2021-01-19	4	6	2	11	3	2	9	5	0	1	8	4	3	0	12	2	2	7	1	4	0	10	1	7	3	3	1	3	2	7	1	14	4	8	3	1	3	18	4	5	1	4	22	3	4	1	6	5	1
2021-01-20	4	6	4	6	4	1	14	4	0	0	1	2	0	2	15	5	9	3	6	1	0	4	0	6	5	1	0	0	1	3	2	9	7	8	0	3	4	18	2	2	2	1	19	2	1	5	7	0	1
2021-01-21	3	7	3	15	3	2	8	4	2	1	4	2	0	1	13	0	5	4	5	2	0	9	4	2	7	1	1	2	1	4	2	6	4	11	0	5	0	9	1	1	2	5	24	5	1	7	4	1	0
2021-01-22	2	8	0	9	3	0	6	3	0	0	3	0	0	0	13	0	3	10	1	0	2	8	5	4	4	0	1	5	2	5	5	13	8	7	0	2	1	12	3	3	0	2	22	3	9	3	8	2	2
2021-01-23	2	5	3	16	6	0	6	8	0	0	1	0	2	2	13	2	7	4	0	0	1	4	4	6	9	3	0	3	3	6	2	10	2	6	2	1	2	17	1	3	2	1	12	5	0	1	4	1	2
2021-01-24	6	4	0	13	5	0	6	4	1	1	1	4	2	0	8	0	4	8	0	1	0	7	2	2	2	0	0	2	4	4	0	11	5	5	0	2	2	12	1	0	7	1	13	0	2	7	3	2	2
2021-01-25	2	8	2	8	1	1	7	4	1	0	4	2	3	1	12	2	2	4	0	0	3	7	2	7	6	0	0	3	3	9	1	6	1	5	0	3	2	12	1	3	4	1	20	1	2	4	4	0	2
2021-01-26	2	7	2	8	4	2	6	1	1	0	2	4	2	1	8	1	7	25	1	0	1	4	6	3	5	1	0	4	0	6	2	9	2	8	1	1	0	12	1	3	4	5	18	0	0	3	4	0	0
2021-01-27	2	2	3	12	3	1	4	3	1	1	4	3	2	2	13	1	5	3	5	2	0	6	5	4	4	3	0	2	2	2	1	8	1	7	0	1	1	17	1	2	5	9	15	1	1	5	2	0	1
2021-01-28	4	7	2	9	3	1	13	2	0	1	1	5	1	5	14	3	6	3	1	0	2	5	6	2	4	0	0	3	1	7	2	7	2	1	3	1	2	21	1	5	1	0	18	1	4	2	5	1	0
2021-01-29	5	12	4	6	1	5	2	4	0	0	4	3	0	1	9	0	12	5	5	1	0	7	4	3	1	0	1	1	0	6	1	6	2	5	2	2	1	21	1	3	2	2	15	0	1	3	2	1	1
2021-01-30	4	4	1	11	5	1	6	0	0	2	3	2	0	1	2	1	5	1	1	0	2	2	5	1	5	0	1	1	1	9	0	8	1	4	2	4	2	19	1	2	1	1	13	0	3	1	5	0	0
2021-01-31	2	4	4	6	1	2	5	3	1	0	1	0	0	1	4	0	1	2	0	1	0	5	1	3	3	0	1	2	2	3	1	6	2	4	0	5	4	10	1	6	2	4	12	2	3	1	10	0	0
2021-02-01	7	5	4	20	2	1	4	1	0	0	14	2	2	2	16	3	4	7	2	0	0	6	6	4	3	0	0	5	1	3	1	6	1	5	2	3	1	13	1	1	2	2	13	3	0	4	6	1	0
2021-02-02	6	4	1	8	4	0	4	0	0	0	2	5	0	1	15	2	3	1	2	1	2	4	2	3	0	1	0	0	3	3	0	7	4	8	0	5	0	12	1	2	1	3	18	1	2	4	5	0	0
2021-02-03	6	11	6	10	4	2	1	7	0	0	2	1	0	4	5	0	5	5	0	1	2	2	2	3	2	1	1	2	0	1	1	4	2	2	1	1	1	12	1	1	2	2	7	2	5	7	1	1	0
2021-02-04	4	5	1	8	3	1	6	1	0	0	7	1	0	1	13	2	5	4	3	1	3	8	1	0	2	0	0	1	0	3	1	8	1	9	0	1	3	12	0	1	1	1	9	3	1	2	2	1	1
2021-02-05	8	4	3	7	3	1	3	2	1	0	2	0	0	2	2	0	4	6	0	0	1	1	3	6	3	3	2	0	1	0	3	7	2	5	1	3	2	7	1	0	3	2	9	2	3	8	3	1	0
2021-02-06	1	7	0	2	2	0	0	2	0	0	1	0	0	1	9	3	3	4	1	1	0	1	2	2	3	1	2	0	0	2	2	5	0	0	2	3	1	11	1	1	1	0	10	2	1	3	7	0	0
2021-02-07	4	2	2	7	2	1	1	2	1	0	1	1	0	2	6	3	3	0	1	0	0	4	3	1	1	0	0	3	1	1	2	15	0	7	0	1	1	7	0	1	3	0	6	1	1	4	1	2	0
2021-02-08	3	2	2	8	3	4	2	2	0	0	4	2	1	0	7	5	3	1	1	2	0	5	3	3	2	2	0	5	1	3	4	11	1	6	0	0	1	13	2	0	2	0	10	1	1	4	3	1	0
2021-02-09	4	5	0	8	3	0	3	3	2	0	10	1	3	1	8	2	5	4	1	3	1	4	3	3	1	1	0	4	3	4	4	8	1	6	0	1	1	6	0	3	2	1	11	0	1	1	8	1	1
2021-02-10	5	4	2	4	1	1	1	2	1	0	5	1	1	0	5	2	1	9	0	3	1	0	3	3	1	0	0	3	0	4	0	9	1	11	2	0	1	5	1	2	0	1	12	4	3	0	2	0	0
2021-02-11	3	5	1	16	2	0	1	1	2	0	1	1	1	1	6	2	8	5	0	0	1	3	2	1	3	1	0	0	0	1	4	7	0	3	0	4	0	11	0	1	2	2	9	1	2	1	1	0	0
2021-02-12	1	5	2	2	2	2	3	3	1	1	4	1	0	1	9	3	2	4	1	2	0	3	1	3	2	0	0	2	0	5	1	8	0	1	0	2	0	4	0	2	4	1	11	4	4	1	1	1	0
2021-02-13	2	6	3	1	0	1	5	2	0	1	2	0	0	3	7	1	4	1	1	0	2	1	3	2	3	0	1	2	2	1	1	3	1	3	0	4	0	6	0	1	2	0	7	1	2	2	1	1	0
2021-02-14	2	3	2	3	5	1	2	2	1	1	2	2	1	2	6	1	2	4	0	2	1	3	4	1	1	1	1	2	0	1	0	2	1	2	0	1	0	3	0	0	2	0	6	0	0	3	1	0	0
2021-02-15	6	2	2	9	3	2	6	2	0	0	1	0	0	0	7	4	3	4	1	0	1	4	1	3	2	0	0	1	0	3	1	11	0	4	0	1	1	2	1	1	2	2	9	1	1	3	1	1	1
2021-02-16	5	3	5	7	3	1	5	4	0	0	1	0	0	2	9	2	3	2	1	0	0	5	0	1	3	1	0	3	0	4	1	6	6	5	0	0	0	4	1	2	0	1	11	0	4	0	0	0	1
2021-02-17	4	4	8	2	3	0	3	3	0	0	13	0	0	1	3	0	3	1	1	0	3	2	3	4	5	0	0	2	1	3	3	5	4	8	0	1	2	6	0	0	0	0	12	2	2	3	3	2	1
2021-02-18	5	2	7	8	2	1	1	2	0	0	15	0	0	0	7	0	9	3	1	1	0	0	3	6	5	1	0	0	0	1	0	4	5	3	0	1	0	4	0	1	0	1	10	1	4	0	0	2	0
2021-02-19	2	3	2	6	1	0	5	6	0	0	5	0	0	0	4	3	4	1	1	0	0	2	1	2	2	0	2	1	0	5	3	6	3	7	0	0	2	6	0	1	4	2	11	0	3	3	0	0	1
2021-02-20	4	2	3	6	1	0	5	6	0	1	1	0	1	0	6	1	5	2	0	1	2	7	1	2	6	1	1	3	0	2	1	4	2	3	0	0	0	11	1	2	2	0	14	0	2	1	1	3	2
2021-02-21	3	4	3	4	1	0	3	5	0	1	2	1	0	4	3	1	3	2	0	0	0	3	4	0	1	0	1	1	0	1	4	0	2	4	0	0	2	5	0	0	2	0	9	1	1	0	0	0	0
2021-02-22	3	2	3	5	3	1	2	3	0	0	6	0	1	3	8	0	2	4	1	0	1	3	2	1	3	0	1	0	0	2	2	5	1	7	2	3	0	6	1	2	3	1	15	3	1	6	7	1	0
2021-02-23	5	3	2	6	1	2	5	9	2	0	3	1	1	3	5	1	3	2	1	0	0	2	1	4	0	0	1	0	0	2	0	5	0	10	0	2	0	9	2	3	7	1	14	1	2	2	4	2	0
2021-02-24	5	7	6	3	0	0	3	4	1	0	2	2	1	0	6	1	1	2	2	0	0	5	2	1	1	1	1	1	0	3	0	7	3	12	0	0	0	6	1	1	3	0	14	0	0	4	0	0	0
2021-02-25	3	4	1	2	2	1	5	5	1	0	6	0	0	2	3	0	4	1	0	0	1	1	1	2	6	0	1	0	1	2	1	3	5	11	0	0	0	10	1	0	0	1	15	0	0	1	4	2	1
2021-02-26	1	5	2	6	2	1	3	0	1	1	7	3	2	2	6	0	4	2	1	1	0	1	1	1	5	0	0	2	0	1	6	3	2	1	0	0	0	6	1	1	0	1	3	1	1	5	2	1	0
2021-02-27	1	1	1	1	3	1	6	2	1	1	2	1	1	1	4	1	4	4	0	2	0	2	2	0	1	0	1	1	1	1	0	7	3	5	1	2	1	4	0	1	2	0	15	0	1	3	5	1	0
2021-02-28	0	1	2	4	1	0	2	3	1	0	1	0	1	0	7	0	3	3	0	1	0	1	2	3	9	0	0	2	0	4	0	3	3	3	0	0	0	9	0	0	1	1	8	1	0	4	3	2	2
2021-03-01	4	2	1	4	3	4	18	8	0	3	2	0	0	3	8	4	4	4	1	1	1	3	2	3	5	1	0	1	4	1	2	9	1	6	0	0	2	8	0	0	1	4	15	2	2	2	3	1	0
2021-03-02	1	2	5	6	0	1	7	2	0	2	4	2	1	1	9	0	8	3	1	0	0	5	1	3	4	0	0	4	1	2	3	7	1	10	0	1	0	7	3	5	0	1	16	3	3	0	2	1	0
2021-03-03	3	3	4	2	2	0	3	1	2	0	2	1	3	2	12	1	5	4	1	0	1	1	3	1	1	1	2	3	0	10	1	10	1	5	2	1	0	3	0	2	1	2	12	4	0	3	3	1	1
2021-03-04	2	5	2	7	4	1	3	3	3	2	4	2	1	7	8	0	8	3	0	2	3	5	3	1	7	0	1	0	1	1	5	2	1	6	2	3	0	7	0	1	0	2	14	0	0	4	1	1	2
2021-03-05	1	11	3	1	1	0	5	6	1	1	4	1	1	0	17	3	3	1	1	0	1	3	0	5	5	0	0	1	2	8	5	9	4	10	0	2	1	6	0	4	0	4	12	2	1	0	3	1	2
2021-03-06	4	7	2	1	2	2	3	4	1	1	4	1	2	1	7	0	12	3	2	0	1	3	1	3	6	3	2	4	2	2	2	8	3	6	2	0	1	2	2	5	0	1	6	0	0	2	4	0	1
2021-03-07	3	2	2	3	3	1	1	3	0	4	1	1	2	2	6	0	5	2	0	1	2	2	2	5	5	0	0	2	1	5	2	7	0	9	3	2	0	10	0	1	1	1	15	1	1	4	1	1	0
2021-03-08	6	4	1	3	2	2	1	1	1	5	6	1	0	2	9	1	5	6	4	0	0	6	1	6	7	0	0	2	0	4	3	6	3	11	1	2	1	15	0	2	2	2	14	3	1	3	7	1	2
2021-03-09	5	10	4	6	4	0	1	3	0	0	2	0	0	3	4	1	4	4	4	3	1	4	1	1	5	3	0	0	1	5	4	2	1	12	3	3	0	6	1	4	2	1	19	2	2	2	9	0	2
2021-03-10	8	7	3	10	1	3	1	2	2	1	3	5	0	2	5	1	3	26	4	3	0	2	3	4	6	0	1	3	1	1	5	9	4	12	1	4	0	5	1	2	1	2	25	2	1	1	7	1	2
2021-03-11	10	2	6	8	0	1	4	4	3	0	2	2	0	0	4	1	2	4	3	0	1	3	4	7	4	2	1	2	0	0	3	3	2	7	1	3	0	10	1	0	2	2	19	1	0	1	6	0	1
2021-03-12	7	7	8	20	4	2	5	3	1	0	2	3	3	1	9	0	7	8	2	2	0	5	4	3	2	3	0	1	0	5	4	7	4	10	0	4	3	4	1	0	4	1	22	4	1	1	6	0	0
2021-03-13	4	7	2	3	0	0	0	1	2	0	2	1	0	4	9	0	5	8	2	1	2	4	2	7	3	3	0	2	1	5	2	8	0	12	0	3	2	12	0	0	5	5	15	2	0	3	7	0	2
2021-03-14	4	4	2	6	1	0	3	2	1	0	3	2	1	6	4	3	7	12	0	1	0	1	2	1	5	0	0	1	0	5	0	3	4	10	0	1	1	11	1	2	1	1	14	3	1	4	7	1	0
2021-03-15	12	7	2	9	0	2	1	5	0	0	3	2	4	2	3	0	7	7	2	2	0	6	2	5	3	0	2	3	1	5	0	8	5	11	1	0	0	15	2	0	6	2	24	2	2	2	3	3	0
2021-03-16	7	9	0	21	2	3	1	3	1	1	3	6	0	2	7	2	11	3	4	2	3	4	4	5	8	2	0	0	1	5	3	11	3	13	2	2	2	14	2	2	1	1	22	4	1	4	6	4	2
2021-03-17	6	9	9	14	4	1	4	7	1	0	3	5	0	2	11	2	10	8	3	2	4	8	5	2	4	0	1	4	1	7	3	8	4	10	0	3	5	11	5	0	8	4	23	3	3	3	4	1	0
2021-03-18	11	9	4	11	3	5	2	4	3	2	2	3	2	2	13	2	13	9	0	1	4	2	2	7	4	1	0	1	1	6	1	8	1	13	0	3	1	9	0	1	7	1	23	0	0	4	11	0	1
2021-03-19	4	17	6	16	5	0	1	4	0	0	2	3	0	2	8	5	5	2	4	2	1	7	13	3	5	1	0	4	0	6	3	13	3	11	1	2	3	15	1	6	10	3	29	6	1	7	10	2	1
2021-03-20	5	7	8	9	1	3	3	5	1	0	4	1	4	2	13	1	13	7	0	3	3	3	7	3	4	5	1	2	2	2	5	13	3	5	1	2	3	11	1	0	7	1	23	1	1	4	7	5	1
2021-03-21	13	14	9	10	1	2	4	4	1	0	2	1	3	0	10	0	13	4	1	1	3	13	3	7	8	3	2	3	4	2	3	9	1	8	0	1	2	6	0	1	7	1	29	5	2	5	10	2	0
2021-03-22	8	9	8	11	0	3	3	10	0	0	6	4	2	2	19	2	13	14	4	2	0	6	6	6	5	3	0	4	2	6	3	17	5	13	1	8	2	13	1	2	10	1	37	3	5	9	8	2	3
2021-03-23	6	13	16	13	5	2	4	1	1	0	9	5	5	8	17	1	9	4	2	6	4	20	9	7	6	2	0	5	3	11	3	13	3	9	4	1	3	13	3	7	16	4	23	10	5	4	14	0	3
2021-03-24	11	12	14	12	3	1	4	4	0	3	10	4	2	1	13	2	20	6	13	4	1	8	9	7	5	4	0	3	0	6	2	20	7	14	2	2	2	16	0	7	8	1	23	10	1	4	6	0	0
2021-03-25	4	8	10	10	2	5	3	4	0	0	5	2	1	5	8	2	8	8	9	1	1	5	0	5	7	1	0	6	1	8	2	10	2	13	5	2	1	15	3	5	11	1	18	5	1	4	11	5	0
2021-03-26	13	13	11	6	1	7	2	4	5	1	11	1	4	2	6	4	14	7	6	4	1	7	5	7	5	1	0	6	2	9	6	14	11	15	3	4	2	18	0	3	7	1	28	6	5	7	7	4	1
2021-03-27	10	9	6	13	4	2	12	4	5	1	2	3	1	2	17	2	10	6	8	3	2	8	2	1	3	3	0	3	4	2	1	17	5	5	3	0	4	11	1	3	4	1	26	10	4	11	5	1	2
2021-03-28	10	9	5	14	11	9	6	8	2	2	7	3	3	6	15	2	12	4	3	0	2	3	8	6	7	2	1	3	3	5	4	18	6	9	0	0	4	17	3	6	11	2	19	2	6	5	6	3	1
2021-03-29	9	14	10	11	3	2	2	7	3	0	13	1	1	4	26	3	23	13	4	2	0	14	6	3	4	3	0	2	1	6	8	22	8	9	0	4	5	20	1	4	12	3	29	3	8	2	10	3	1
2021-03-30	8	13	8	12	6	3	7	6	3	1	2	4	4	2	21	5	27	8	4	3	1	8	5	9	4	3	1	3	4	1	8	25	5	13	3	3	9	11	0	0	8	3	14	9	5	7	9	7	2
2021-03-31	11	9	10	17	6	5	9	8	1	0	8	2	7	4	28	3	17	13	8	2	3	7	2	10	0	1	0	3	5	4	5	19	9	8	3	5	1	28	2	3	11	3	19	4	0	6	5	1	2
2021-04-01	4	17	13	19	2	6	14	11	1	4	10	5	4	9	29	4	19	9	8	1	2	9	10	10	8	3	1	1	2	7	7	27	13	17	0	5	5	20	2	5	13	1	23	11	3	13	12	1	5
2021-04-02	5	18	4	11	7	4	6	8	4	3	6	4	5	1	19	10	16	16	2	5	3	9	10	8	1	2	1	5	4	3	7	18	10	16	4	2	5	18	2	6	4	1	24	2	2	7	8	1	2
2021-04-03	6	12	10	21	6	5	10	4	0	2	11	6	4	3	20	15	13	8	5	3	2	7	8	5	5	3	2	2	3	11	5	20	9	8	1	4	5	21	1	5	4	2	24	6	6	12	8	2	4
2021-04-04	10	13	6	13	9	4	9	5	2	1	12	4	8	4	33	3	13	13	5	4	0	5	10	5	5	1	1	5	5	3	4	27	12	12	2	4	6	21	4	5	3	4	24	4	3	11	5	2	3
2021-04-05	10	23	7	14	7	5	10	8	0	4	4	6	4	5	35	10	19	19	6	1	7	19	10	8	4	4	2	6	4	10	11	36	11	10	2	8	5	34	2	0	13	8	28	2	3	14	8	1	3
2021-04-06	13	17	10	13	5	6	11	12	1	3	9	4	4	2	34	13	40	9	6	0	4	18	19	9	8	4	0	10	1	15	9	46	14	16	7	5	1	30	0	5	12	3	29	10	4	18	11	3	0
2021-04-07	7	21	15	9	10	8	9	9	4	3	7	15	3	5	34	2	12	15	4	2	3	14	13	11	14	1	1	5	3	8	6	26	2	11	6	5	6	37	1	5	11	7	36	7	4	11	2	7	2
2021-04-08	15	21	8	15	10	3	13	8	1	2	10	6	5	4	27	9	22	18	2	5	4	13	17	10	6	3	5	3	5	10	11	23	15	13	2	4	5	33	3	0	7	3	31	33	7	12	7	4	2
2021-04-09	9	18	20	14	6	4	6	15	3	3	6	5	3	5	31	7	18	13	5	0	7	10	11	12	9	1	2	7	2	9	4	23	13	11	4	3	3	29	3	2	11	4	27	9	6	10	11	3	1
2021-04-10	15	22	15	13	7	3	4	9	1	1	7	6	4	3	33	9	17	15	6	7	8	16	11	13	9	3	1	6	4	8	2	29	14	8	2	1	7	35	5	8	5	8	30	11	13	5	7	4	4
2021-04-11	9	16	9	18	1	3	11	5	3	1	4	3	3	2	28	8	14	11	7	3	4	16	7	10	9	4	2	2	3	2	8	31	8	7	2	7	4	23	2	7	9	9	32	8	3	10	8	1	2
2021-04-12	8	16	11	7	8	4	11	7	4	0	8	4	5	5	21	9	16	16	4	0	3	11	13	15	26	4	2	7	4	12	7	27	8	12	6	3	8	32	3	4	6	4	24	8	6	5	7	0	1
2021-04-13	11	12	9	11	7	4	5	11	0	2	9	2	2	5	38	8	17	14	6	2	3	17	10	5	11	2	2	3	5	4	9	23	16	10	4	3	8	45	4	4	7	2	20	12	4	4	7	2	7
2021-04-14	16	26	12	14	13	3	10	6	3	0	12	3	2	3	40	5	18	21	1	4	2	20	12	9	9	5	1	4	5	6	5	28	15	10	4	5	7	26	2	3	4	3	36	19	4	13	5	4	1
2021-04-15	10	20	6	11	12	3	15	11	3	3	5	5	4	10	33	3	18	18	7	0	7	10	18	13	19	3	0	8	1	7	9	21	13	10	1	2	3	34	3	2	4	3	29	14	6	10	9	5	3
2021-04-16	15	12	15	10	9	5	5	3	2	7	5	5	3	6	36	5	17	18	3	1	3	18	7	11	7	3	0	8	2	7	7	27	10	13	2	4	0	30	2	5	4	6	38	5	9	4	11	2	4
2021-04-17	9	17	5	19	12	2	11	9	3	2	6	2	2	5	40	1	14	16	3	2	2	11	7	11	6	2	2	6	2	1	11	19	10	17	6	7	2	23	1	5	6	5	27	6	3	12	4	2	4
2021-04-18	8	9	11	11	5	2	11	7	2	2	5	5	5	6	29	8	20	16	7	1	2	14	13	9	9	1	2	8	7	2	5	26	7	6	2	7	3	25	0	9	6	1	15	6	2	14	9	2	1
2021-04-19	16	18	19	12	11	6	12	14	1	4	6	7	4	3	42	4	26	14	11	4	1	23	11	10	17	1	3	4	2	5	6	33	12	14	5	5	4	30	3	9	5	3	37	5	5	10	3	3	0
2021-04-20	9	19	3	17	13	6	9	6	3	5	7	8	4	6	32	3	10	12	10	2	2	18	21	7	10	3	3	9	5	4	5	21	13	11	4	7	2	21	2	4	4	2	27	3	5	7	7	1	2
2021-04-21	8	16	2	8	10	1	12	8	1	4	5	1	4	7	24	6	21	15	8	4	4	21	11	16	7	3	4	5	7	2	8	26	5	11	3	6	7	25	4	3	3	5	22	2	4	4	11	1	2
2021-04-22	8	16	6	10	3	3	8	1	1	4	6	8	2	5	32	4	13	14	7	2	5	13	11	3	2	4	1	6	5	0	6	31	11	10	5	11	3	23	2	2	8	2	26	8	5	7	3	0	0
2021-04-23	8	10	8	11	10	3	5	7	3	0	11	5	2	3	15	5	14	7	8	1	6	12	16	8	7	2	1	6	2	6	5	19	6	4	2	5	8	39	4	1	5	5	28	9	5	4	3	3	2
2021-04-24	3	12	8	8	8	4	9	7	6	1	9	3	2	4	22	8	16	7	10	1	0	10	7	9	10	0	3	7	2	2	6	27	9	9	1	2	2	33	0	1	8	3	21	2	4	11	4	4	2
2021-04-25	4	9	6	9	4	3	16	4	4	2	9	5	3	5	24	5	8	6	4	7	1	9	3	4	6	2	2	8	1	2	6	17	6	9	0	5	4	23	2	2	11	1	25	9	4	7	11	3	2
2021-04-26	7	17	5	7	8	6	10	4	2	0	9	4	1	0	19	5	16	11	12	7	3	10	8	12	5	1	1	8	6	1	5	26	13	10	1	3	2	42	1	3	7	2	25	5	5	13	7	3	4
2021-04-27	5	14	9	4	11	3	14	10	2	1	9	3	2	2	24	5	12	10	3	2	5	21	5	18	8	3	1	5	2	3	3	15	9	10	3	3	5	32	2	3	7	5	23	4	5	6	8	0	3
2021-04-28	11	9	8	8	10	3	10	9	1	1	7	7	1	5	29	7	12	14	10	3	1	17	8	9	10	2	6	4	4	4	6	21	8	14	7	3	9	29	1	1	5	5	29	2	7	17	5	1	6
2021-04-29	12	16	6	4	3	1	10	11	3	2	14	6	1	6	27	7	18	12	2	1	6	13	5	9	14	1	3	10	2	6	11	19	12	9	3	4	6	25	1	3	6	5	19	6	1	13	2	5	6
2021-04-30	10	15	8	5	4	1	9	6	0	0	9	9	1	1	22	2	14	11	5	5	7	9	13	12	5	1	1	4	1	6	10	18	9	8	1	6	10	20	3	3	5	2	32	7	0	15	4	3	4
2021-05-01	11	6	7	4	7	4	14	7	0	0	9	7	2	2	28	4	16	5	6	4	4	5	7	9	13	2	3	3	3	5	6	21	9	3	8	7	3	28	1	1	3	2	26	4	2	15	11	2	2
2021-05-02	12	5	6	9	5	4	0	3	2	1	6	2	2	2	22	1	6	8	6	2	1	17	7	6	8	4	1	8	2	5	10	12	6	7	6	4	1	14	1	3	8	5	17	5	1	10	4	2	3
2021-05-03	14	9	13	4	6	3	11	7	3	2	8	11	0	1	37	4	20	10	4	0	4	11	10	11	6	3	2	5	2	5	13	18	8	6	4	3	1	16	2	4	2	5	27	6	3	11	3	4	4
2021-05-04	9	18	5	3	2	2	5	6	1	1	2	3	2	2	24	5	10	8	5	3	4	12	5	6	7	3	2	1	1	6	8	15	10	5	2	1	2	22	1	1	5	3	26	8	2	8	13	2	3
2021-05-05	9	7	5	8	7	1	7	5	5	0	8	4	4	1	28	2	12	7	6	4	4	9	12	7	12	1	0	3	2	2	8	10	5	4	2	7	2	16	2	3	6	2	20	2	5	6	2	0	1
2021-05-06	6	9	4	6	6	0	9	3	0	0	3	6	1	0	20	6	9	8	6	1	3	10	7	2	9	1	1	5	1	5	6	16	6	8	6	1	4	20	0	3	4	1	12	4	2	7	8	1	3
2021-05-07	4	16	3	4	5	2	4	7	2	2	7	5	2	3	19	1	8	4	2	3	0	4	5	6	10	2	3	5	3	2	9	13	8	6	2	2	6	15	2	2	3	2	11	6	4	4	11	0	2
2021-05-08	3	11	4	5	5	0	3	11	0	1	1	3	1	4	10	8	8	9	1	1	1	12	4	2	3	1	0	2	0	2	3	11	8	9	0	1	1	24	0	2	9	0	19	1	4	7	6	2	2
2021-05-09	6	12	0	4	5	3	4	5	2	2	3	1	1	2	7	3	10	7	1	3	4	10	3	3	9	1	1	1	3	2	1	13	12	3	1	1	0	17	1	4	2	3	13	2	3	12	1	2	0
2021-05-10	4	6	5	5	2	0	1	7	1	0	4	8	4	3	12	4	21	2	3	3	7	9	0	3	6	2	1	6	4	7	3	11	3	3	2	0	5	17	3	2	2	0	21	3	1	5	6	5	0
2021-05-11	5	8	5	1	2	6	4	2	0	0	6	2	1	1	18	0	12	7	1	2	7	4	1	4	6	1	1	3	1	2	6	8	5	5	2	5	1	18	1	1	4	1	22	3	1	3	6	1	1
2021-05-12	6	10	3	3	6	3	6	4	2	1	7	1	0	3	12	2	8	9	4	0	3	6	4	2	3	1	2	3	2	0	8	9	3	7	3	4	3	18	1	2	1	0	22	2	3	5	5	1	2
2021-05-13	4	1	2	7	3	1	1	3	1	1	5	2	0	1	11	5	12	5	0	1	3	6	2	4	6	1	2	7	3	2	6	11	5	5	4	1	5	17	1	2	5	6	7	1	3	2	5	0	3
2021-05-14	5	7	1	11	5	0	6	4	0	2	3	2	3	1	7	4	7	10	2	2	3	9	4	4	2	1	0	1	2	3	2	9	4	4	0	2	1	14	1	2	2	0	13	1	2	2	5	0	1
2021-05-15	6	2	1	2	3	3	2	3	0	1	2	2	2	1	9	5	3	6	1	1	1	4	6	5	10	1	0	2	1	1	7	5	5	8	4	0	0	12	1	0	2	2	14	2	0	7	6	1	2
2021-05-16	5	9	3	5	3	1	3	3	0	0	1	2	0	2	4	1	1	8	1	0	1	6	1	3	5	1	0	2	0	2	7	12	3	5	0	0	3	14	1	1	4	2	12	1	1	4	1	2	0
2021-05-17	2	5	3	4	6	5	2	3	1	0	4	3	0	1	13	2	5	10	2	2	1	9	2	4	6	2	0	2	2	1	2	13	4	2	1	0	2	11	1	1	3	3	11	4	0	4	2	1	2
2021-05-18	7	6	4	9	4	3	3	2	1	1	2	2	1	2	12	3	6	8	2	0	1	6	4	1	4	1	0	4	1	1	5	8	8	4	3	4	5	8	2	2	1	2	11	2	1	7	4	1	0
2021-05-19	4	11	2	2	5	1	1	1	0	0	1	0	0	0	9	1	2	4	2	0	1	8	4	0	6	1	2	5	0	2	6	5	4	3	1	1	1	7	0	0	2	3	11	2	5	7	5	1	0
2021-05-20	5	4	1	4	1	0	4	4	0	0	1	2	1	2	10	1	2	6	1	1	1	0	2	2	1	0	0	0	1	1	3	4	4	1	0	1	2	4	0	0	1	1	8	0	3	5	7	0	0
2021-05-21	6	9	3	1	1	2	1	1	0	0	3	0	0	2	4	2	2	6	0	0	1	3	1	2	4	1	0	1	1	2	7	8	2	3	0	2	0	5	0	1	3	0	8	2	2	4	6	1	1
2021-05-22	1	2	0	3	1	1	1	4	0	1	0	2	1	0	11	2	0	3	1	0	1	1	2	1	1	1	0	3	0	0	2	4	6	4	0	1	2	10	1	0	0	1	6	0	1	4	2	1	0
2021-05-23	2	5	4	2	0	0	2	2	0	0	2	3	1	1	6	1	0	2	3	0	0	0	5	0	1	0	0	0	0	1	2	4	2	2	0	1	0	1	0	0	2	2	12	0	0	1	2	1	3
2021-05-24	3	3	0	3	0	0	3	4	0	0	1	0	0	0	10	0	2	5	0	0	1	6	3	3	3	1	1	1	0	0	3	11	1	1	0	0	2	7	0	1	0	2	5	0	1	1	4	2	1
2021-05-25	4	4	4	2	1	0	2	3	2	0	0	1	0	1	8	1	1	4	1	0	0	2	1	2	1	1	0	2	1	0	2	9	2	2	1	1	2	8	0	0	2	0	6	0	0	0	2	2	1
2021-05-26	5	3	2	5	0	0	2	1	0	0	2	2	0	1	4	3	4	3	2	0	0	3	1	0	3	1	0	1	0	1	2	5	4	0	1	1	0	9	0	0	1	2	11	1	0	3	2	1	0
2021-05-27	3	2	2	2	2	0	1	0	0	0	0	0	0	0	9	1	1	1	1	0	0	1	0	2	3	1	0	1	0	1	2	3	1	0	0	0	1	3	1	1	1	2	6	1	0	2	2	1	0
2021-05-28	4	4	1	1	1	0	5	4	0	0	1	2	0	0	6	0	1	4	0	2	1	0	0	1	7	1	0	4	0	0	0	5	2	2	0	0	0	3	0	0	1	1	0	0	1	1	2	1	0
2021-05-29	2	2	0	1	1	0	2	0	0	0	1	2	0	0	3	2	1	2	1	0	2	3	1	0	2	0	0	1	0	0	2	2	0	0	0	0	1	2	0	1	0	1	5	0	1	2	3	0	0
2021-05-30	2	1	2	2	0	0	2	0	0	0	0	0	0	0	5	0	1	3	0	0	1	2	2	1	1	0	0	0	0	1	1	5	0	0	0	0	2	2	0	0	0	1	2	0	0	0	1	0	1
2021-05-31	6	2	3	3	0	0	0	1	0	0	0	0	0	0	4	0	2	4	1	0	0	1	1	4	2	0	1	1	0	4	1	4	2	2	1	1	0	7	0	0	0	1	5	1	0	1	1	0	1
2021-06-01	5	3	1	0	2	0	0	3	0	0	1	1	0	2	3	0	1	3	1	0	0	1	5	0	2	1	0	3	0	3	2	3	1	1	1	1	0	3	0	0	0	2	4	0	1	2	2	2	0
2021-06-02	0	1	0	5	1	0	2	1	0	0	1	0	0	0	2	1	2	1	2	1	0	0	1	2	0	1	0	2	0	0	1	2	0	0	2	0	0	2	0	0	0	0	1	2	0	0	1	1	0
2021-06-03	1	6	0	0	0	1	0	0	0	0	0	0	0	0	1	0	1	2	0	0	1	1	0	0	0	0	1	2	0	0	1	3	1	1	0	0	0	3	0	0	1	1	4	0	0	2	0	0	0
2021-06-04	0	2	0	0	0	0	0	2	0	0	1	0	0	0	2	1	3	1	0	1	3	0	1	1	0	0	0	0	0	1	1	2	1	1	1	0	1	2	0	0	0	2	3	2	0	2	1	0	0
2021-06-05	2	1	1	0	0	0	2	0	0	0	0	0	0	0	4	1	0	1	0	0	1	1	1	1	0	0	0	2	0	0	0	0	1	0	2	0	1	3	0	0	0	1	1	1	0	0	0	0	0
2021-06-06	0	2	0	0	0	0	0	1	0	0	0	0	0	0	4	0	2	0	0	0	0	0	2	2	0	0	0	1	2	0	1	3	1	0	0	0	2	3	1	0	0	0	4	0	0	1	0	0	0
2021-06-07	1	2	1	2	0	0	0	0	0	0	0	0	0	1	9	1	0	1	1	0	1	0	0	3	3	0	0	4	0	0	0	1	1	1	1	0	0	5	0	0	0	1	2	0	0	1	0	0	0
2021-06-08	2	3	2	0	0	0	0	1	0	0	0	0	0	0	1	2	1	3	0	0	0	2	0	0	0	0	0	0	1	0	0	2	1	0	1	0	1	1	1	0	2	1	1	1	0	3	0	0	0
2021-06-09	0	1	1	2	0	0	0	0	0	0	0	1	0	2	0	0	0	0	0	1	0	0	0	0	0	0	0	1	1	1	1	4	2	0	0	0	0	0	1	0	2	2	2	0	0	2	0	0	0
2021-06-10	1	0	0	1	0	0	0	0	0	0	1	0	0	0	6	0	1	1	0	0	0	1	1	1	1	0	1	0	1	0	0	1	1	0	0	0	0	0	1	0	0	0	3	1	0	2	0	0	0
2021-06-11	0	1	1	1	0	0	0	0	0	0	0	1	0	0	3	0	1	1	1	0	0	0	0	2	1	0	0	0	0	0	1	0	0	0	0	0	0	2	0	0	1	0	4	1	0	1	0	0	0
2021-06-12	1	2	2	1	0	0	0	0	0	0	0	0	0	0	3	0	0	19	0	0	1	0	0	0	0	0	0	0	0	0	0	0	0	0	0	1	0	1	0	0	1	1	1	0	0	1	0	0	0
2021-06-13	0	0	1	0	1	0	0	1	0	0	1	0	0	0	0	3	1	0	0	0	1	0	0	0	0	0	1	1	0	0	0	0	0	0	1	0	0	3	0	0	0	0	1	0	1	1	0	0	0
2021-06-14	0	0	1	0	0	0	1	0	0	0	0	0	0	1	2	3	2	0	0	0	2	2	0	0	1	0	1	1	0	1	0	0	0	0	1	0	0	1	0	1	1	1	2	0	0	0	0	0	0
2021-06-15	1	5	0	3	0	0	0	0	0	1	1	0	0	0	0	0	0	0	0	0	0	0	0	1	0	0	0	1	0	1	0	1	1	0	1	0	0	0	0	0	0	0	1	0	0	0	0	2	0
2021-06-16	0	0	0	1	0	0	0	0	0	0	1	0	0	1	0	2	2	2	0	0	0	1	2	0	0	0	0	0	0	0	1	0	0	0	0	1	0	1	0	0	0	1	0	0	0	0	0	0	0
2021-06-17	1	0	0	1	0	0	0	0	0	0	1	0	0	0	0	0	0	2	0	0	0	1	0	0	0	0	0	0	0	0	0	0	0	0	0	0	0	0	0	1	0	1	0	0	0	0	0	1	0
2021-06-18	1	1	0	0	1	0	0	0	0	0	0	0	0	1	0	0	0	4	0	0	0	1	1	0	0	0	1	1	0	1	0	1	0	0	0	0	0	3	0	1	0	1	0	0	0	0	0	1	0
2021-06-19	1	1	0	0	0	0	0	0	1	0	0	0	0	0	0	0	0	10	0	0	0	1	0	0	0	0	0	0	0	0	1	0	0	0	0	0	0	0	0	0	0	1	2	0	0	0	1	0	0
2021-06-20	0	0	1	0	1	0	0	0	0	0	0	0	0	0	0	0	0	2	0	1	0	0	2	0	0	0	0	0	1	0	0	0	0	1	0	0	0	1	0	1	0	1	0	0	1	0	0	0	0
2021-06-21	1	0	1	0	1	0	0	0	0	0	0	0	0	0	0	1	1	0	0	0	0	1	1	1	0	0	2	0	0	1	0	1	0	4	1	1	0	1	0	0	2	1	0	1	0	2	0	0	0
2021-06-22	0	0	0	1	0	0	0	0	0	0	0	0	0	0	0	0	0	1	0	0	0	0	1	0	0	0	0	0	1	0	0	0	0	0	0	0	1	0	0	0	0	2	1	0	0	0	0	0	1
2021-06-23	0	0	0	1	1	0	0	0	0	0	0	0	0	0	0	0	1	1	0	1	0	0	2	0	1	0	0	0	0	0	0	0	0	0	0	0	1	1	0	0	0	0	0	0	0	0	1	0	0
2021-06-24	2	0	0	1	1	0	0	1	0	0	0	1	0	0	0	0	1	0	0	0	0	0	0	0	0	0	0	1	0	0	1	0	0	0	0	0	0	0	0	0	1	1	0	0	0	2	0	0	0
2021-06-25	1	1	0	1	0	0	0	1	0	0	0	0	0	0	0	1	0	0	0	0	0	0	0	0	0	0	0	0	0	0	3	0	0	0	0	0	0	1	0	0	0	0	0	0	0	0	0	0	0
2021-06-26	0	0	0	0	0	0	0	0	0	0	0	0	0	0	0	0	0	1	0	0	0	0	0	0	1	0	1	1	0	0	1	0	0	0	0	0	0	0	0	0	0	1	2	0	0	0	0	0	0
2021-06-27	0	0	0	0	0	0	0	0	0	0	0	1	0	0	0	1	0	0	1	0	0	0	0	0	0	0	1	0	0	0	0	1	1	0	0	0	0	0	0	2	0	0	0	0	0	0	0	0	0
2021-06-28	1	0	1	1	0	0	0	0	0	0	0	0	0	0	0	0	1	0	0	0	0	0	0	3	0	0	0	0	0	0	0	1	0	1	0	0	0	0	0	0	0	1	0	0	0	0	0	0	0
2021-06-29	0	0	1	0	2	0	0	0	0	0	0	0	0	0	1	0	2	1	0	0	0	0	0	1	0	0	0	0	0	0	0	0	1	0	0	0	0	0	0	0	0	0	1	1	0	1	1	0	0
2021-06-30	0	0	0	0	1	0	0	0	0	0	0	1	0	0	1	0	0	0	0	0	1	0	1	1	0	0	0	0	0	0	0	1	0	1	0	0	0	0	0	0	0	0	0	0	0	0	0	0	0
2021-07-01	1	0	0	0	0	0	0	0	0	0	0	0	0	0	0	0	1	0	0	0	0	0	0	0	0	0	0	0	0	1	0	0	0	0	0	0	0	0	0	0	0	0	0	0	0	1	0	0	0
2021-07-02	1	0	0	0	0	0	0	0	0	0	1	0	0	0	0	0	0	1	0	0	0	0	0	0	1	0	0	0	0	0	0	0	0	0	0	2	0	0	0	0	1	2	1	0	0	0	0	1	0
2021-07-03	1	0	0	0	0	0	1	0	0	0	0	0	1	0	0	0	1	1	1	0	0	0	0	0	0	0	1	0	0	0	0	0	2	0	0	0	1	0	0	0	1	0	3	0	0	1	0	0	0
2021-07-04	0	1	0	0	0	0	0	0	0	0	0	0	0	1	2	0	0	1	0	0	0	0	1	0	0	1	0	0	0	0	0	0	0	0	0	0	0	0	0	0	1	0	1	1	0	0	0	0	0
2021-07-05	1	0	0	0	0	0	0	0	0	0	0	2	0	0	0	0	0	1	0	0	1	0	1	1	0	0	0	0	0	0	0	1	0	1	0	0	0	0	0	0	0	0	0	0	0	0	0	0	0
2021-07-06	1	0	1	0	0	0	0	0	0	1	0	1	0	0	1	0	2	0	0	0	0	0	0	0	0	0	0	0	0	0	0	0	0	0	0	0	0	1	0	0	0	0	2	0	0	0	0	0	0
2021-07-07	0	1	0	0	0	0	0	0	0	0	1	0	1	0	1	1	0	0	0	1	0	0	1	0	0	0	0	0	1	0	0	0	0	0	0	0	0	0	0	0	0	0	0	0	0	0	0	0	0
2021-07-08	0	0	2	0	0	1	0	0	0	0	1	0	0	0	0	0	0	1	0	0	0	0	0	0	0	0	1	0	0	0	0	3	0	0	0	0	0	0	0	0	0	0	0	0	0	0	0	0	0
2021-07-09	0	0	2	0	1	0	0	0	0	0	0	0	0	0	2	0	1	0	0	0	0	0	0	0	0	0	0	0	0	0	0	0	0	0	0	0	0	1	0	0	0	0	0	0	0	0	0	0	0
2021-07-10	1	0	0	0	0	0	0	0	0	0	0	0	0	0	1	0	0	1	0	0	0	0	0	0	0	1	0	0	0	0	0	0	0	0	0	0	1	1	0	0	0	0	0	0	0	0	0	0	0
2021-07-11	0	0	0	0	0	0	0	0	0	0	0	0	0	0	1	0	2	0	0	0	0	0	0	2	0	0	0	0	0	0	0	0	0	0	0	0	1	0	0	0	0	1	1	0	0	1	0	0	0
2021-07-12	1	0	1	0	0	0	0	0	0	0	0	1	0	0	0	0	4	0	0	0	2	0	0	0	0	0	0	1	0	0	0	0	0	0	1	0	0	0	0	0	0	1	1	1	0	0	0	0	0
2021-07-13	0	0	1	0	0	0	0	0	0	0	0	0	0	0	0	1	3	0	0	0	0	0	0	0	0	1	0	0	0	0	0	0	0	0	0	0	0	0	0	1	0	0	1	0	0	0	0	0	0
2021-07-14	0	0	0	0	0	0	0	0	0	0	0	1	0	0	0	0	2	0	0	0	0	0	0	1	0	0	0	0	0	1	0	1	0	0	0	0	0	3	0	0	0	1	0	0	1	0	0	0	0
2021-07-15	1	0	0	0	0	0	0	0	0	0	0	0	0	0	1	0	2	1	0	0	0	0	1	2	0	0	0	0	0	1	0	1	0	0	0	0	0	0	0	0	1	0	0	0	0	0	1	0	0
2021-07-16	0	0	0	0	0	0	0	0	0	0	0	0	0	0	1	0	0	0	0	1	0	1	0	1	0	0	0	0	0	0	1	1	0	0	0	0	2	1	0	0	1	0	0	0	0	1	0	0	0
2021-07-17	1	1	0	0	0	0	0	0	0	0	0	1	0	0	3	0	1	1	0	0	0	0	0	0	0	0	0	0	0	0	1	2	0	0	0	0	0	0	0	0	1	0	0	0	0	0	0	1	0
2021-07-18	0	0	0	1	0	0	0	0	0	0	0	0	0	0	2	0	1	1	0	0	0	0	1	0	0	0	0	1	1	0	0	1	0	0	0	0	0	0	0	0	2	0	1	1	0	0	0	0	0
2021-07-19	0	0	0	1	0	1	0	0	0	1	0	0	0	0	1	3	1	2	0	0	1	1	0	0	0	0	0	0	0	0	0	2	0	0	1	1	2	0	0	0	0	1	3	0	0	0	0	1	0
2021-07-20	1	0	2	0	0	0	0	1	0	1	0	0	0	0	0	1	4	0	1	0	0	0	0	0	0	0	0	1	0	0	1	0	0	1	0	0	0	0	0	0	1	0	2	0	0	0	0	0	0
2021-07-21	0	1	0	1	0	1	1	0	0	0	0	1	0	0	0	1	2	2	0	0	0	0	0	0	0	0	0	0	0	0	0	0	0	0	1	1	1	0	0	0	1	0	0	0	0	0	0	0	0
2021-07-22	0	1	0	0	0	0	1	0	0	0	0	0	0	0	1	0	3	0	0	0	1	0	0	0	1	0	0	0	0	0	0	0	0	1	0	0	0	3	0	0	0	0	1	0	0	0	0	0	0
2021-07-23	1	0	0	0	0	0	2	1	0	0	0	1	1	0	0	0	1	0	0	0	0	0	1	1	1	0	1	1	0	0	1	1	0	0	2	1	1	3	0	0	2	0	1	0	0	0	1	0	0
2021-07-24	0	0	1	0	0	0	0	0	0	0	0	2	0	0	1	0	2	0	2	0	0	0	0	0	1	0	0	0	1	0	0	0	0	0	0	0	0	0	0	0	1	0	0	0	0	0	1	0	0
2021-07-25	0	0	1	1	0	0	2	0	0	0	0	0	0	0	0	1	3	1	1	1	0	0	0	0	0	0	0	0	0	0	1	0	0	0	2	0	0	0	0	0	1	0	0	0	0	1	0	0	0
2021-07-26	0	0	3	0	0	0	4	1	1	0	0	1	4	0	0	0	1	4	0	0	1	0	0	0	0	0	0	1	0	0	0	1	0	1	0	1	0	0	0	0	1	1	2	1	0	0	0	0	0
2021-07-27	0	0	0	1	0	0	0	0	0	0	0	1	2	0	0	0	3	3	1	0	0	1	0	0	0	0	0	0	1	0	1	0	0	0	0	0	0	1	0	0	1	0	0	0	0	0	1	0	0
2021-07-28	0	1	0	0	0	1	1	0	0	0	0	0	2	0	1	0	3	1	0	0	1	1	0	1	2	1	0	0	0	1	1	0	0	0	0	2	1	0	0	0	2	1	1	1	1	1	0	1	0
2021-07-29	0	0	2	0	2	0	0	0	0	0	0	0	0	0	3	0	1	0	1	0	0	0	0	0	0	0	0	0	0	0	2	2	1	0	0	0	0	3	0	0	2	0	0	1	0	0	0	0	0
2021-07-30	2	1	1	0	0	0	0	0	0	0	0	0	0	0	0	0	3	2	0	0	0	0	0	1	0	0	0	0	0	0	3	0	0	0	1	0	0	0	0	0	1	0	0	0	1	0	0	0	0
2021-07-31	1	1	2	0	0	0	2	0	0	0	0	0	0	0	1	0	1	1	0	0	0	0	0	0	0	0	0	0	0	0	8	0	0	1	0	1	0	3	1	1	2	0	0	1	0	0	0	1	0
2021-08-01	1	1	2	0	0	2	0	2	0	0	0	0	1	0	1	1	1	1	1	0	0	2	1	0	0	0	0	0	0	0	3	0	1	1	1	2	0	2	0	0	2	0	2	0	0	0	0	0	0
2021-08-02	2	1	1	3	0	1	0	2	0	0	0	0	0	0	1	0	8	4	0	0	3	0	1	0	0	0	0	1	0	1	2	0	0	0	0	0	0	1	0	0	1	2	0	0	2	2	0	0	0
2021-08-03	2	1	1	0	0	0	1	2	0	0	1	2	0	0	3	0	5	1	2	0	0	1	0	1	3	0	0	1	0	1	4	0	1	1	0	0	0	2	0	1	1	0	6	1	0	1	1	0	0
2021-08-04	2	1	1	0	0	0	0	1	1	1	0	1	0	0	0	1	4	2	0	0	0	1	2	2	1	0	1	2	0	0	1	1	0	1	0	0	0	2	1	1	3	0	2	1	1	2	0	0	0
2021-08-05	0	1	1	0	0	1	1	1	2	0	1	1	0	0	1	2	7	6	0	0	1	1	1	0	0	1	0	2	1	4	3	3	1	1	0	1	1	3	1	0	1	0	2	0	1	1	1	0	0
2021-08-06	0	0	0	0	0	1	0	0	0	0	1	1	2	0	1	0	8	2	1	0	2	2	2	0	2	1	0	2	1	3	1	0	0	1	0	1	2	2	0	0	3	1	3	0	1	1	1	1	0
2021-08-07	2	2	1	1	0	1	0	1	1	0	1	1	0	0	1	0	4	0	0	0	0	0	1	2	2	4	1	0	0	0	2	0	0	0	0	0	0	0	1	1	3	1	2	2	0	4	1	0	0
2021-08-08	0	2	2	1	0	0	1	2	0	0	0	0	0	1	0	0	4	0	0	0	0	0	1	0	1	1	0	0	0	0	1	2	0	3	0	1	0	1	1	1	2	0	3	1	0	0	1	0	0
2021-08-09	4	1	6	0	0	1	0	2	0	0	1	1	2	1	0	0	13	2	0	2	1	0	2	1	2	0	0	0	1	4	0	1	2	0	0	3	4	1	0	1	5	3	1	2	1	5	0	0	0
2021-08-10	2	3	3	1	0	0	3	0	0	0	1	1	0	1	1	2	7	3	1	0	0	3	0	1	0	0	0	4	1	0	0	1	0	1	0	1	0	0	1	0	2	2	5	1	2	2	1	0	1
2021-08-11	1	6	3	1	1	0	1	0	1	0	3	0	1	1	1	1	13	3	1	0	2	2	2	1	0	0	1	2	2	1	1	1	2	2	0	1	1	4	0	0	0	2	3	0	0	0	0	0	0
2021-08-12	1	1	2	2	0	1	1	1	0	0	1	2	2	0	1	1	5	4	1	1	1	0	0	0	2	0	1	0	0	1	3	0	0	1	0	1	1	4	0	0	1	1	3	1	0	0	1	0	0
2021-08-13	1	2	1	0	1	1	0	0	0	0	0	1	0	0	3	0	2	4	1	0	2	3	0	0	1	0	0	3	1	0	1	1	0	1	0	0	0	1	1	2	0	0	4	2	1	1	2	0	0
2021-08-14	3	3	3	2	0	0	0	0	0	0	1	4	2	2	1	0	6	2	0	0	0	3	0	0	0	0	0	4	0	1	0	1	0	3	0	1	1	0	2	1	0	0	1	0	3	1	1	0	0
2021-08-15	2	2	0	0	0	2	0	1	0	0	2	0	1	0	2	0	6	1	3	0	0	0	0	1	2	0	0	0	0	1	3	3	2	2	0	1	0	2	2	0	2	1	3	0	2	0	2	0	1
2021-08-16	2	4	4	2	0	1	0	0	0	0	2	1	1	2	3	2	7	3	1	1	1	2	2	1	3	2	0	0	1	2	3	3	1	3	1	0	0	2	0	1	4	0	1	1	0	2	1	0	1
2021-08-17	2	1	3	1	0	0	1	0	0	0	8	2	1	0	3	0	12	4	2	1	0	1	0	1	2	1	1	3	1	1	1	4	2	0	0	0	1	1	1	0	1	0	0	3	0	2	2	0	0
2021-08-18	1	1	3	0	2	1	1	0	0	0	0	0	1	0	6	0	4	3	0	2	2	2	0	0	3	0	0	0	0	4	0	1	0	3	0	1	0	2	0	1	0	1	3	1	2	0	2	0	1
2021-08-19	1	1	4	1	0	0	0	1	0	0	4	1	0	1	4	1	6	1	1	0	0	1	0	1	0	0	0	2	1	1	2	4	0	0	0	1	0	3	0	0	1	0	6	2	1	2	2	0	0
2021-08-20	2	6	1	1	0	0	0	1	0	0	2	0	0	0	5	1	2	2	1	1	1	2	1	1	0	0	0	1	1	0	1	4	1	0	0	0	0	2	0	0	3	0	2	0	2	1	1	3	0
2021-08-21	1	2	0	3	2	0	1	2	0	0	0	0	2	1	1	2	4	3	0	1	1	1	0	0	0	0	0	1	0	1	0	2	3	2	1	1	0	3	0	0	2	1	1	2	0	0	1	0	0
2021-08-22	2	3	0	1	0	0	1	0	0	0	3	0	2	0	4	1	2	2	0	4	0	4	0	1	0	0	0	2	0	1	1	2	1	2	0	0	0	1	0	0	2	1	5	0	1	6	1	0	1
2021-08-23	3	4	1	3	0	2	0	1	1	0	1	0	0	1	3	1	11	1	2	1	0	2	1	1	1	1	1	0	1	0	0	4	2	1	1	1	2	2	2	1	3	0	2	1	1	2	3	2	0
2021-08-24	2	5	1	0	0	2	4	1	1	0	2	0	2	1	3	0	5	3	1	0	2	4	1	0	0	0	1	2	0	0	3	0	1	2	1	0	1	2	0	1	3	2	6	1	3	0	0	4	0
2021-08-25	3	4	0	0	0	0	0	1	1	0	0	1	1	0	5	0	9	3	0	1	0	0	0	1	1	0	0	5	0	4	0	2	1	0	1	1	0	1	0	1	4	1	8	0	1	1	1	2	2
2021-08-26	1	2	3	3	0	1	1	1	0	0	0	0	2	0	3	0	10	4	1	1	0	0	1	0	0	0	0	0	3	1	3	3	1	0	1	2	2	1	0	3	3	2	1	3	0	1	0	2	0
2021-08-27	0	4	3	3	0	1	1	3	1	1	2	0	2	0	5	1	4	2	0	1	1	2	0	0	0	0	0	3	1	5	1	1	0	2	0	0	1	4	1	0	2	1	2	2	0	0	1	1	0
2021-08-28	0	2	4	1	0	0	1	1	1	0	1	0	3	2	0	0	3	0	1	1	1	0	0	1	2	0	0	1	0	0	2	1	0	2	1	3	1	4	2	1	0	2	4	2	1	0	0	0	0
2021-08-29	0	3	2	3	0	3	0	1	1	1	0	0	1	1	2	0	5	1	2	2	2	2	1	2	1	1	0	2	0	1	2	4	1	1	1	0	1	2	0	0	2	0	2	0	0	2	1	4	1
2021-08-30	2	5	2	0	1	0	0	3	0	1	4	2	2	2	4	1	7	4	1	1	0	4	0	1	2	0	0	0	1	0	2	2	3	1	0	0	0	1	0	0	1	1	5	1	1	5	1	2	0
2021-08-31	4	1	5	3	0	1	2	2	2	1	0	3	1	3	4	0	1	4	1	0	0	2	0	2	0	0	0	3	0	1	1	4	1	0	0	0	0	4	0	0	0	2	3	0	0	3	0	0	0
2021-09-01	0	2	3	4	0	1	0	2	1	0	2	2	0	1	2	4	5	0	1	0	2	0	1	0	1	2	0	3	1	0	0	2	0	2	0	0	0	2	0	0	2	2	2	1	0	0	1	1	1
2021-09-02	3	1	1	1	0	1	1	0	1	1	1	0	0	2	2	0	4	2	0	0	2	1	1	2	0	0	1	1	1	4	1	7	3	0	1	1	0	1	0	0	1	1	3	1	0	0	1	0	1
2021-09-03	1	2	1	1	0	1	0	3	0	0	0	1	0	3	0	0	2	2	3	0	0	1	1	2	1	2	1	3	1	2	0	0	0	2	0	1	1	5	1	0	1	3	1	0	1	0	1	0	0
2021-09-04	2	3	3	0	1	1	0	1	0	1	2	3	1	0	2	0	1	2	0	1	3	1	0	3	1	1	1	1	0	2	1	1	0	1	0	0	0	4	0	0	2	0	3	0	1	1	1	5	0
2021-09-05	2	2	4	2	0	0	0	2	0	0	1	0	1	0	1	1	8	0	0	0	0	2	1	3	2	2	1	0	0	1	3	3	0	6	0	0	1	0	0	0	2	2	3	1	3	0	1	1	0
2021-09-06	0	3	3	0	0	0	0	0	0	0	0	3	1	0	2	0	5	4	0	0	0	2	1	1	3	3	0	2	0	0	1	1	0	5	1	2	1	2	0	1	0	0	1	0	3	2	0	1	1
2021-09-07	1	3	4	5	0	0	1	0	0	0	2	2	2	0	1	0	8	9	2	0	0	2	3	0	1	1	1	0	2	0	1	2	1	1	1	0	4	5	3	0	2	1	6	1	0	2	0	0	1
2021-09-08	1	6	3	0	1	0	1	0	2	0	4	2	2	0	1	0	5	1	0	0	0	3	3	2	1	0	1	0	1	0	3	3	0	5	1	0	0	5	1	2	1	0	2	0	1	0	1	2	1
2021-09-09	4	11	2	1	0	0	1	2	0	1	1	2	1	0	2	2	5	2	0	1	1	3	3	3	2	1	1	0	0	0	1	3	0	2	0	1	1	1	1	0	1	0	1	1	0	1	0	0	1
2021-09-10	2	2	2	1	0	3	0	1	0	0	1	2	4	3	6	2	4	1	1	0	0	3	2	0	1	2	0	1	0	0	2	1	0	0	0	1	1	2	3	1	1	0	1	2	0	1	0	1	1
2021-09-11	1	2	1	2	0	2	1	1	0	0	0	1	1	1	0	1	3	3	0	1	0	2	1	0	0	2	0	1	0	1	0	5	2	0	1	0	0	2	0	1	0	1	2	0	0	1	0	0	2
2021-09-12	1	4	4	1	0	1	1	2	1	0	2	1	1	0	4	0	0	1	0	0	1	3	1	1	1	0	1	0	0	2	2	1	0	1	0	0	1	1	0	3	3	0	3	2	0	1	1	0	0
2021-09-13	4	4	4	1	0	3	0	4	0	1	1	3	0	0	3	2	4	2	0	3	0	3	0	4	2	0	1	1	1	1	1	1	5	3	0	2	0	1	0	2	3	0	1	1	0	0	2	1	1
2021-09-14	0	1	4	1	2	1	1	0	1	1	1	2	0	0	1	0	9	3	1	1	0	4	2	2	2	1	0	1	0	0	1	2	0	3	0	0	1	2	1	1	0	2	4	0	0	0	1	1	2
2021-09-15	2	1	1	2	1	0	2	2	1	0	2	1	0	0	4	3	4	1	1	0	0	1	2	0	0	0	0	3	1	0	3	3	2	1	0	1	0	0	0	0	4	1	2	1	1	0	0	1	0
2021-09-16	2	0	1	0	2	1	1	0	1	0	1	1	0	1	2	1	5	3	0	0	1	1	0	0	0	0	0	1	1	0	3	1	0	1	0	0	0	1	0	0	2	4	3	2	0	1	0	1	1
2021-09-17	2	2	1	3	0	1	0	0	0	0	1	2	1	0	6	0	3	1	0	0	1	4	0	0	0	1	0	0	0	1	1	3	0	0	0	0	1	4	2	2	2	0	6	0	1	0	0	0	0
2021-09-18	0	2	0	2	0	0	1	0	1	0	1	0	0	1	1	0	3	1	0	0	1	3	1	2	1	0	1	3	0	0	2	1	1	1	0	0	0	0	1	0	0	0	3	0	1	1	0	1	0
2021-09-19	0	0	0	0	0	0	0	0	1	0	0	1	2	1	2	1	2	2	1	0	0	2	0	0	0	1	0	2	0	2	0	2	0	1	0	0	0	2	0	0	0	2	0	0	0	0	2	1	0
2021-09-20	2	3	0	1	0	1	0	0	1	0	1	1	0	1	1	1	2	1	0	0	1	4	0	1	3	0	0	1	2	1	2	2	0	2	0	0	0	2	1	0	1	2	3	0	1	2	0	0	0
2021-09-21	3	1	2	1	2	1	1	0	1	1	0	2	0	1	2	0	0	2	0	1	0	3	4	0	2	0	0	0	0	2	5	3	0	3	0	0	2	3	0	0	3	1	6	0	0	1	0	0	0
2021-09-22	1	4	0	2	0	0	2	3	0	0	0	1	2	0	3	0	2	1	1	1	0	1	2	2	1	0	0	2	0	1	1	3	1	0	0	0	0	2	0	0	1	1	4	0	0	0	4	0	0
2021-09-23	0	1	1	1	0	0	1	0	1	0	1	1	0	2	3	0	2	1	0	1	0	2	0	0	0	0	0	2	0	0	3	4	0	4	1	0	0	1	1	1	2	2	3	0	0	2	0	0	0
2021-09-24	0	0	1	1	1	0	1	1	0	0	1	0	0	0	3	0	2	3	0	2	0	0	2	0	0	0	0	4	0	1	4	5	0	2	0	0	0	3	0	0	0	0	5	1	0	1	0	0	0
2021-09-25	0	2	1	1	0	0	1	0	0	0	0	1	2	0	0	0	3	1	1	2	0	2	2	1	0	0	0	0	1	2	0	1	0	1	0	1	0	2	0	0	0	0	0	0	2	0	1	1	0
2021-09-26	0	1	2	0	0	0	0	1	0	1	2	3	0	1	3	0	6	1	1	0	0	0	0	0	1	0	0	1	1	1	0	2	0	0	0	0	0	0	1	0	1	1	1	0	0	1	1	0	0
2021-09-27	0	4	2	0	0	0	1	2	1	0	0	1	1	0	1	1	3	1	2	0	0	0	2	1	0	0	0	1	0	0	1	3	0	1	0	0	2	1	0	0	2	0	5	1	1	0	1	0	0
2021-09-28	2	0	1	0	1	0	1	2	0	0	0	0	1	2	2	0	3	1	1	1	1	1	3	1	1	1	0	1	1	1	4	4	0	0	1	0	0	4	0	0	2	1	3	0	0	1	1	0	0
2021-09-29	0	1	3	1	1	0	2	0	0	0	1	0	0	0	2	0	2	4	1	0	0	1	0	1	0	1	0	1	0	1	2	3	0	1	0	0	0	3	0	0	1	1	1	2	0	1	0	0	0
2021-09-30	2	0	1	2	0	0	0	0	1	1	2	1	0	0	1	0	2	1	0	0	0	0	1	1	1	1	0	1	0	3	0	2	0	1	0	0	1	0	1	0	4	0	1	1	0	2	0	0	0
2021-10-01	0	3	1	1	1	0	1	0	0	0	0	0	0	2	2	0	5	2	1	0	0	1	0	0	0	0	1	3	0	3	4	2	0	2	0	0	0	1	0	0	1	1	4	0	2	2	1	0	0
2021-10-02	2	0	0	0	0	0	1	0	0	1	0	0	0	0	5	1	1	1	2	0	0	0	0	0	1	1	1	5	0	4	1	1	1	3	1	1	1	3	0	1	1	0	1	0	1	0	3	0	0
2021-10-03	1	2	2	0	0	1	0	1	0	0	0	0	0	0	1	0	1	1	0	0	1	1	6	0	2	0	0	1	0	3	0	1	0	2	0	0	0	2	0	1	1	2	1	0	0	1	0	0	0
2021-10-04	0	1	1	0	0	1	2	0	0	1	0	3	0	1	2	0	5	2	0	1	1	0	0	2	1	0	0	1	1	1	0	4	0	1	1	1	0	2	0	0	1	0	3	2	0	0	1	0	0
2021-10-05	2	1	2	1	0	1	0	1	0	0	1	2	1	1	7	0	2	1	1	0	0	3	0	1	1	0	0	2	0	3	0	3	0	0	1	0	0	2	0	2	0	0	1	1	1	0	1	1	0
2021-10-06	1	0	5	1	0	1	0	2	0	0	0	0	0	0	1	1	3	4	0	1	0	2	0	1	1	3	1	2	1	1	2	2	0	2	0	0	0	0	2	2	2	0	3	0	1	1	1	0	2
2021-10-07	0	0	2	3	1	0	1	1	0	0	0	1	1	0	1	0	3	5	0	0	0	4	0	1	4	2	0	0	0	2	1	0	0	2	0	1	0	0	0	2	0	0	2	0	0	0	1	1	0
2021-10-08	2	1	1	0	0	3	0	1	0	0	0	1	0	3	0	0	2	1	1	1	0	1	3	0	0	1	0	5	0	0	0	0	0	4	1	1	1	1	0	0	1	0	4	0	0	3	0	0	1
2021-10-09	0	1	2	2	1	0	0	0	0	0	0	0	0	1	0	0	2	0	1	0	0	1	0	1	0	1	0	0	0	1	0	0	0	4	0	0	0	2	3	0	1	2	1	2	0	1	0	0	0
2021-10-10	0	0	3	1	0	0	0	0	0	0	0	0	0	0	0	0	0	0	1	0	0	0	0	0	0	1	0	1	0	4	1	0	0	2	0	0	0	0	0	1	2	0	0	1	0	0	0	0	0
2021-10-11	0	0	4	2	1	0	0	0	0	0	0	1	0	0	0	1	1	1	0	0	3	1	0	0	0	0	0	0	0	1	0	0	0	3	2	0	0	2	1	0	0	1	0	0	0	0	0	0	0
2021-10-12	1	0	0	2	0	0	0	1	0	0	1	1	0	0	1	0	1	0	0	0	2	1	0	0	2	1	1	1	0	0	0	0	0	3	0	0	0	2	0	1	1	2	0	0	0	0	1	1	0
2021-10-13	0	0	1	0	0	0	1	1	0	0	0	0	0	0	0	1	2	1	0	0	1	0	0	1	1	0	0	1	1	0	0	0	0	5	0	0	0	0	0	1	2	2	0	0	0	0	0	0	0
2021-10-14	0	0	2	0	0	0	0	0	0	0	0	0	0	0	1	0	0	0	2	0	3	1	0	0	0	0	0	1	0	0	1	2	0	3	0	0	1	2	0	0	0	1	1	1	0	0	0	0	1
2021-10-15	0	1	1	0	0	0	0	0	0	0	0	1	0	1	0	0	1	1	0	0	1	2	1	0	1	0	0	1	0	0	0	0	0	2	0	0	0	1	0	0	0	1	1	0	0	0	0	0	0
2021-10-16	0	0	0	0	0	0	0	1	0	0	0	0	1	0	0	0	0	0	0	0	0	2	0	0	0	0	0	0	0	0	0	0	0	3	0	0	0	1	0	0	0	1	3	0	2	0	0	0	0
2021-10-17	0	1	0	0	0	0	0	1	0	0	0	1	0	0	0	0	1	0	0	0	1	0	1	0	0	0	0	0	1	0	1	1	0	1	0	0	0	0	0	0	1	0	0	1	0	0	0	1	0
2021-10-18	0	0	1	1	0	0	0	0	0	0	1	0	0	0	0	0	2	2	0	0	1	3	1	0	0	0	0	0	1	0	1	0	0	2	0	0	0	1	0	1	0	0	1	0	0	0	0	0	0
2021-10-19	0	1	0	0	0	0	0	1	0	0	0	0	0	0	0	0	1	2	0	0	1	2	0	0	0	0	0	1	0	0	0	0	0	2	0	0	0	1	0	0	0	0	0	0	1	0	0	0	0
2021-10-20	1	1	1	1	0	0	1	0	0	0	0	0	1	0	1	0	3	2	0	0	1	3	0	0	0	0	0	0	0	1	0	4	0	1	0	0	1	1	0	0	0	0	0	2	0	0	0	0	0
2021-10-21	0	1	0	0	0	0	0	0	0	0	0	0	0	0	0	0	2	0	0	0	1	2	0	0	0	0	1	1	0	2	0	1	0	0	0	0	0	0	0	0	0	1	1	0	0	1	0	1	0
2021-10-22	0	1	1	2	0	0	0	0	1	0	0	0	0	0	0	0	0	0	0	0	0	1	2	0	0	0	0	0	0	0	0	3	0	0	0	0	0	1	0	1	1	0	2	0	1	0	0	0	0
2021-10-23	0	1	1	0	0	0	1	0	0	0	0	0	0	0	1	0	2	1	0	0	0	0	1	0	0	0	0	0	0	0	0	2	0	1	0	0	0	1	0	0	0	0	0	0	1	0	1	0	0
2021-10-24	0	2	0	0	0	0	0	0	0	0	0	0	0	1	1	0	0	0	0	0	0	0	2	0	0	0	0	2	0	0	0	0	0	1	0	0	0	3	0	0	0	2	1	0	0	2	0	0	0
2021-10-25	1	0	0	2	0	0	0	1	0	2	0	1	0	2	0	1	0	0	0	0	0	1	1	0	1	0	0	0	0	2	0	0	0	1	1	0	0	0	0	1	0	0	0	0	2	0	0	0	0
2021-10-26	2	1	0	2	0	0	0	0	0	0	0	0	0	0	0	0	3	2	0	1	0	1	0	0	0	0	0	0	0	1	1	0	1	4	0	0	1	1	2	1	0	0	2	3	0	0	0	0	0
2021-10-27	1	0	1	0	0	0	0	2	1	0	0	0	0	0	0	0	1	1	0	0	0	0	0	0	0	0	0	1	2	0	0	1	0	0	0	0	0	0	0	0	0	1	3	0	0	1	0	0	0
2021-10-28	2	0	0	2	0	0	0	4	0	0	0	0	0	0	0	0	1	2	2	0	0	0	1	0	0	0	0	1	0	1	1	1	0	0	0	0	0	1	1	0	2	0	1	0	1	1	0	0	0
2021-10-29	2	2	0	0	0	0	0	0	0	0	1	0	0	0	0	0	0	0	1	0	0	2	1	0	2	0	0	0	0	0	0	1	0	3	0	1	2	1	1	0	1	2	0	0	1	0	1	0	0
2021-10-30	1	0	0	1	0	0	0	0	1	0	0	0	0	0	0	0	3	1	0	0	0	0	3	0	0	0	0	2	0	0	1	1	0	1	0	0	0	2	1	0	1	1	2	1	0	1	1	1	0
2021-10-31	2	0	0	1	0	1	0	0	1	0	0	1	0	0	0	0	0	0	0	0	0	0	1	0	0	0	0	1	0	0	0	0	0	0	0	0	0	0	0	0	1	0	2	0	1	0	0	0	0
2021-11-01	1	0	2	1	0	0	0	1	1	0	1	0	0	0	1	0	1	2	0	0	0	0	0	0	0	1	0	2	0	0	1	3	0	3	0	0	1	1	0	0	0	2	4	2	0	0	0	0	0
2021-11-02	0	0	2	1	0	1	0	1	0	0	1	0	0	0	4	0	4	1	0	0	0	0	2	0	0	0	0	0	0	0	1	2	0	2	0	0	0	1	0	1	1	0	0	2	1	0	3	2	0
2021-11-03	2	0	0	0	0	1	1	0	0	0	2	1	0	1	2	0	1	2	0	2	0	2	2	0	0	1	0	0	0	0	0	2	0	2	1	0	1	2	1	1	0	2	1	1	1	1	2	0	0
2021-11-04	1	0	1	3	0	0	0	0	3	0	0	0	0	0	0	0	0	0	0	0	0	1	1	0	2	1	0	5	0	1	1	2	0	0	0	0	0	1	1	0	0	0	2	1	1	0	1	2	0
2021-11-05	0	2	3	1	0	0	0	0	0	1	2	2	0	0	1	1	2	0	0	1	0	2	0	2	0	1	0	1	0	1	1	0	0	3	0	0	1	1	2	0	1	0	0	0	1	0	1	0	0
2021-11-06	0	2	5	0	0	0	0	0	0	0	1	0	0	0	0	0	3	0	0	0	0	2	1	0	0	0	0	3	0	1	0	2	0	1	2	0	0	1	0	0	2	0	1	0	0	0	2	0	0
2021-11-07	1	4	0	0	0	0	1	0	3	1	1	0	0	1	1	1	3	0	0	1	0	1	1	0	0	0	0	0	0	2	0	0	1	1	1	0	1	1	1	0	0	0	0	0	0	0	0	0	0
2021-11-08	1	0	4	0	0	1	0	0	0	0	2	1	1	0	0	1	0	1	0	0	0	1	2	1	0	1	0	1	0	0	0	0	0	2	1	2	0	2	1	0	1	1	2	1	0	0	0	1	0
2021-11-09	1	0	0	0	1	0	0	1	0	0	0	0	1	0	1	1	4	1	0	1	0	1	0	0	0	1	0	2	0	2	1	2	0	2	1	0	0	0	0	1	3	0	2	0	0	0	0	1	0
2021-11-10	1	2	1	1	0	0	1	1	0	0	1	0	0	0	0	1	4	1	0	0	0	2	0	0	1	0	0	2	0	0	1	3	0	1	0	1	0	1	0	1	0	1	0	0	0	0	0	0	0
2021-11-11	2	1	1	2	0	0	0	0	1	0	1	0	1	0	0	0	1	0	2	3	1	1	1	1	0	1	0	2	0	0	3	0	0	1	1	0	1	0	0	0	0	3	0	2	0	0	1	0	0
2021-11-12	2	1	2	0	1	0	0	0	1	2	0	1	0	0	2	0	3	3	0	0	0	3	0	1	0	2	0	2	0	0	1	0	0	0	1	0	1	1	0	0	1	2	0	0	0	0	0	0	0
2021-11-13	1	3	0	0	0	0	3	3	0	1	0	1	0	1	1	1	3	0	0	0	0	0	0	1	0	0	0	1	0	1	0	3	0	0	0	0	0	0	0	1	0	3	1	0	0	0	0	0	0
2021-11-14	0	1	0	2	0	0	0	2	0	0	0	0	0	2	0	1	1	0	0	0	0	0	1	1	0	0	0	2	1	0	0	1	0	0	0	0	1	2	0	0	0	2	0	0	0	0	0	0	2
2021-11-15	1	0	1	0	0	0	1	1	0	0	0	2	0	0	0	0	4	0	0	0	1	3	2	1	0	7	0	1	1	4	0	1	0	0	0	0	0	0	0	0	1	6	0	0	0	0	1	0	0
2021-11-16	0	1	4	1	0	0	0	1	0	0	1	1	0	0	1	1	4	5	0	0	0	1	0	0	0	0	0	3	0	2	1	0	0	0	1	2	1	6	1	0	2	2	1	1	1	0	0	1	0
2021-11-17	2	2	0	3	0	0	1	0	1	0	2	0	0	0	1	0	7	0	1	0	1	0	2	0	0	1	0	2	0	1	1	0	0	0	1	1	1	0	0	0	5	2	0	5	2	0	0	0	0
2021-11-18	1	2	1	1	0	2	0	2	1	0	1	2	0	0	0	0	0	3	2	2	2	1	1	1	0	0	1	3	0	0	0	0	0	1	0	0	0	2	1	0	1	0	1	0	0	1	0	0	1
2021-11-19	0	0	1	1	0	4	0	0	2	0	0	2	0	1	1	0	3	0	1	0	0	1	0	1	0	1	0	1	0	1	0	1	0	0	1	0	0	0	1	1	1	4	2	0	1	1	1	0	3
2021-11-20	0	1	2	0	0	0	1	0	0	0	0	1	0	0	0	0	0	1	2	0	0	2	0	0	0	0	0	0	0	1	3	1	0	0	0	1	0	0	0	4	1	2	4	0	0	1	0	0	4
2021-11-21	1	1	1	1	0	0	2	0	0	0	0	0	1	1	0	1	4	2	3	1	1	1	0	1	0	1	0	0	0	0	0	0	0	1	0	1	1	0	1	0	0	2	3	1	1	0	3	1	0
2021-11-22	2	0	6	4	1	0	0	1	0	1	2	1	0	1	2	3	3	6	1	0	0	0	0	0	0	1	0	2	1	0	1	1	1	3	3	0	1	0	1	1	2	7	2	1	0	0	0	0	0
2021-11-23	2	1	4	1	0	0	2	1	1	0	0	0	0	0	0	5	5	3	1	0	2	2	0	0	0	0	0	2	0	0	1	1	0	2	0	0	0	0	1	1	1	2	1	2	1	0	0	2	0
2021-11-24	2	1	1	1	1	2	1	0	0	1	1	1	2	0	0	0	2	8	2	0	1	1	1	3	0	0	0	1	1	2	0	0	0	2	1	0	0	0	1	0	1	0	2	1	1	1	1	1	1
2021-11-25	0	1	0	1	0	1	0	0	0	0	0	0	2	1	0	1	3	3	0	0	2	0	0	0	0	1	0	2	0	0	5	0	0	1	0	0	2	1	1	1	1	1	1	0	0	1	0	0	0
2021-11-26	0	0	4	0	0	1	1	1	0	0	0	0	1	0	0	1	1	7	2	1	1	2	1	0	0	1	0	1	1	0	3	2	0	1	3	0	1	0	0	0	0	2	4	0	0	1	0	0	0
2021-11-27	1	0	0	1	0	0	1	0	0	1	2	0	0	0	0	1	2	5	0	1	2	2	0	1	0	0	1	4	0	0	4	0	0	1	1	0	0	0	0	0	1	1	0	3	1	0	0	0	2
2021-11-28	0	0	0	0	1	0	0	0	0	0	1	2	0	0	0	1	4	5	1	1	1	2	2	1	1	0	1	2	0	3	1	0	0	1	2	0	0	1	0	0	1	2	0	2	0	2	0	0	1
2021-11-29	1	3	1	2	1	0	2	1	1	0	1	4	1	1	0	4	8	2	3	0	3	1	1	2	0	0	0	1	2	0	1	2	1	4	0	3	2	0	1	0	1	0	3	0	0	0	0	2	0
2021-11-30	0	0	2	2	0	1	1	0	0	1	1	0	1	0	0	1	6	4	1	4	2	2	3	2	0	1	0	2	0	2	3	3	2	4	0	1	1	3	0	1	2	3	0	1	2	1	1	3	0
2021-12-01	2	1	2	1	0	1	0	0	1	1	2	2	0	1	2	3	9	2	3	3	1	0	0	0	2	1	1	0	2	2	4	2	1	0	0	1	1	0	1	1	4	3	2	1	2	0	0	0	0
2021-12-02	1	1	3	4	1	1	0	0	1	0	0	3	1	1	2	3	7	4	2	2	0	4	2	1	2	1	0	0	4	1	3	3	1	0	1	0	1	0	0	0	1	4	4	1	0	0	1	0	0
2021-12-03	2	0	1	3	1	0	0	1	0	0	0	2	2	1	3	1	5	1	2	1	0	3	1	1	3	3	0	1	2	5	5	2	0	2	1	0	1	2	0	2	2	4	3	0	3	1	1	1	0
2021-12-04	0	1	1	0	0	0	0	1	0	0	2	1	0	0	5	1	6	5	1	0	2	3	1	1	1	2	0	1	1	2	2	8	0	5	1	5	3	2	0	0	2	2	4	1	0	0	4	2	0
2021-12-05	1	1	2	2	0	0	1	1	2	1	0	1	4	1	2	2	5	3	1	0	0	3	1	5	0	4	2	2	0	5	2	2	0	4	4	3	0	0	0	0	4	2	3	2	1	0	2	3	1
2021-12-06	2	1	6	4	3	0	0	1	8	2	1	2	2	0	2	2	15	5	5	2	1	1	0	3	2	7	0	3	0	4	4	3	1	2	3	0	1	2	1	1	5	4	1	1	2	0	1	2	1
2021-12-07	4	1	2	4	1	0	0	4	2	1	1	5	2	2	4	5	12	2	4	2	0	7	0	3	2	2	4	2	1	7	5	5	4	3	4	4	2	1	4	1	6	1	2	1	2	4	1	3	1
2021-12-08	2	3	4	2	0	1	0	1	2	4	3	1	3	0	5	1	10	1	2	1	0	1	2	4	3	4	1	4	1	1	7	0	1	2	1	6	2	1	1	1	4	2	3	2	6	1	1	1	1
2021-12-09	4	2	4	2	0	0	1	0	0	1	2	3	2	0	2	0	8	5	2	3	2	7	3	1	0	2	2	4	0	6	1	3	2	2	1	1	0	2	1	0	3	4	4	1	4	1	1	1	1
2021-12-10	4	4	3	2	0	0	0	0	3	0	2	3	2	1	6	2	16	6	1	3	0	4	2	1	2	5	1	3	2	8	12	4	1	5	3	1	0	3	4	0	4	4	3	2	4	3	2	4	1
2021-12-11	5	4	8	1	1	0	0	2	1	1	3	3	1	0	3	0	26	2	0	4	2	5	9	5	3	0	3	6	4	6	6	2	2	6	2	0	1	4	5	2	8	5	9	0	3	0	2	9	0
2021-12-12	6	4	17	4	1	1	1	5	3	5	9	8	8	1	2	7	34	5	1	3	2	6	8	5	7	9	7	7	4	5	8	7	0	3	7	1	3	1	7	5	19	6	1	7	7	4	3	13	0
2021-12-13	10	6	17	6	1	3	1	6	11	6	15	23	7	0	3	12	82	16	6	10	6	16	14	7	7	4	7	11	8	6	10	11	2	3	6	3	3	7	12	6	35	8	17	15	10	2	2	10	3
2021-12-14	11	9	20	9	3	4	9	5	4	3	12	28	9	4	4	12	81	12	5	8	2	17	12	6	9	9	10	5	11	1	10	15	4	9	9	5	4	8	5	9	27	9	7	7	17	3	2	20	5
2021-12-15	18	8	29	5	5	5	8	11	10	4	13	20	13	3	11	17	82	20	9	5	5	15	25	3	11	7	5	2	15	8	14	12	6	6	16	1	4	12	8	2	50	18	11	9	26	7	4	28	6
2021-12-16	11	16	25	3	6	6	8	10	10	8	17	19	16	10	16	14	74	18	6	10	3	16	14	6	12	20	13	5	10	9	11	17	5	5	8	3	4	14	8	10	43	13	12	12	10	6	7	25	2
2021-12-17	23	11	34	2	2	2	10	11	6	10	26	37	22	11	11	16	108	18	20	9	6	26	12	8	17	12	9	10	13	10	16	15	9	4	11	3	3	9	10	8	44	27	15	18	15	4	4	29	2
2021-12-18	15	10	39	7	2	8	9	6	8	11	38	24	14	9	7	23	92	33	12	8	3	28	23	17	23	15	15	6	19	20	17	20	7	7	20	5	7	20	10	6	45	12	15	11	19	5	4	34	3
2021-12-19	23	14	48	10	8	8	8	15	16	12	23	34	25	13	12	21	120	26	14	7	8	31	36	14	22	22	15	15	28	17	18	16	10	7	26	8	5	8	10	8	49	22	25	27	27	6	8	40	7
2021-12-20	47	30	70	16	9	5	16	25	19	15	44	57	35	16	26	35	190	49	23	15	12	52	50	20	40	27	20	15	28	22	35	37	11	16	20	14	11	27	16	15	89	42	29	32	44	20	7	52	13
2021-12-21	52	30	69	14	5	9	13	12	26	12	42	52	16	19	35	23	176	49	17	22	13	63	38	19	43	21	19	23	17	31	35	40	21	16	23	7	12	25	23	10	71	31	33	21	39	17	11	33	5
2021-12-22	38	30	53	18	11	9	21	13	16	15	21	27	26	11	21	22	156	37	21	11	7	44	48	21	34	21	13	11	25	28	37	21	16	12	33	25	14	19	16	12	65	44	41	15	29	21	17	41	6
2021-12-23	44	31	62	23	12	9	16	19	10	9	33	36	31	18	19	27	164	45	27	18	9	44	31	31	30	14	15	20	18	23	27	52	16	7	19	12	15	37	16	13	75	31	39	19	25	8	22	46	5
2021-12-24	47	27	52	22	14	11	21	16	17	7	26	35	22	10	46	19	121	46	17	6	8	48	36	30	19	29	16	12	17	24	30	44	18	18	14	8	15	30	8	15	58	21	32	18	28	19	15	32	9
2021-12-25	18	19	34	12	12	9	15	9	6	5	14	22	13	18	27	11	73	25	21	5	5	23	16	10	11	12	13	10	12	12	10	29	9	3	9	6	4	14	6	9	23	14	24	18	18	20	13	25	5
2021-12-26	17	24	36	28	10	16	24	17	17	5	15	28	19	14	23	13	73	41	24	10	11	28	24	12	21	17	15	17	20	15	29	45	21	16	14	16	6	28	7	5	38	20	36	15	12	15	29	45	5
2021-12-27	53	49	58	29	13	32	21	16	13	9	38	27	20	17	65	32	114	51	26	13	8	48	41	26	33	12	21	23	20	30	43	62	29	29	16	18	11	44	23	20	38	32	62	19	16	23	23	37	14
2021-12-28	69	59	62	39	35	23	34	36	21	16	34	49	32	22	99	28	139	59	31	17	12	77	54	39	28	28	15	19	25	39	29	114	32	43	28	21	18	60	15	15	51	39	65	19	32	45	31	35	14
2021-12-29	74	75	63	47	29	30	38	38	12	7	38	47	37	24	79	39	141	66	25	26	22	75	54	50	30	25	20	49	18	30	60	92	39	30	39	22	29	95	11	14	80	42	81	24	35	37	45	25	13
2021-12-30	88	63	88	53	19	35	50	36	19	12	37	36	19	17	96	36	155	94	29	18	19	63	58	48	37	28	29	21	33	45	51	124	35	45	27	22	20	64	12	22	70	44	92	22	36	46	29	39	19
2021-12-31	45	51	44	30	12	14	19	18	12	6	25	24	14	8	59	18	91	42	43	11	8	59	41	27	19	14	14	8	21	24	21	93	33	36	14	16	20	36	17	12	22	28	68	35	27	39	33	35	9
2022-01-01	25	20	24	21	5	5	13	10	5	5	9	9	7	6	47	9	43	35	10	3	3	19	19	12	14	8	6	7	10	22	10	36	10	22	7	3	6	17	4	7	23	12	21	11	8	19	11	6	2
2022-01-02	22	26	22	22	4	5	15	19	12	10	17	23	8	7	33	6	49	28	12	2	4	28	13	19	22	3	6	11	8	23	17	33	15	21	12	15	13	16	11	7	27	22	23	5	9	16	16	10	6
2022-01-03	27	23	27	18	14	8	12	16	6	4	22	14	11	4	55	18	78	50	24	7	5	21	16	19	26	3	5	14	4	20	34	31	16	35	15	8	10	49	5	23	26	14	48	13	12	16	18	8	2
2022-01-04	23	32	37	27	14	19	13	14	9	9	16	22	7	9	44	12	78	38	10	8	9	20	20	16	36	9	4	16	7	18	23	49	13	21	18	21	7	51	6	12	31	14	37	13	10	20	20	12	12
2022-01-05	26	36	22	20	12	10	14	18	11	11	21	20	16	14	57	18	49	43	7	4	4	30	23	5	27	12	6	13	6	27	14	42	15	24	9	11	9	37	7	8	17	21	52	9	7	23	23	15	4
2022-01-06	17	24	29	22	7	15	12	17	6	8	18	17	14	9	45	8	50	31	8	10	6	28	28	16	30	7	3	14	7	20	13	44	12	21	9	6	9	47	6	7	21	4	42	15	8	15	11	14	1
2022-01-07	21	34	25	34	16	6	13	10	4	4	30	28	9	11	53	14	53	30	5	3	5	23	29	17	22	6	7	12	6	12	21	33	21	23	12	17	7	30	2	12	21	13	30	12	9	24	13	5	3
2022-01-08	16	15	10	12	10	3	13	7	5	5	11	13	8	3	39	9	49	26	9	2	7	21	8	17	27	7	4	5	9	15	22	37	14	13	5	8	5	34	0	2	19	13	25	13	6	26	8	6	3
2022-01-09	14	10	19	19	7	10	10	7	5	6	5	13	9	4	23	9	33	32	9	3	4	18	8	4	16	5	7	7	5	15	15	15	13	21	9	4	6	19	1	4	13	11	23	12	7	16	13	11	4
2022-01-10	28	17	17	24	19	5	16	16	6	6	12	12	12	6	42	14	56	37	8	5	8	15	19	16	18	8	7	11	6	15	15	25	17	22	8	12	9	41	3	10	16	17	40	8	7	23	24	9	3
2022-01-11	16	17	16	23	6	7	10	16	7	6	17	11	7	15	35	11	28	23	7	8	3	19	30	11	21	4	5	5	7	7	10	30	10	28	11	12	8	31	8	5	11	17	29	17	10	14	12	9	4
2022-01-12	12	8	14	16	9	5	10	15	2	4	14	8	3	6	31	8	23	25	5	2	3	12	18	11	18	10	4	7	4	10	8	25	8	15	5	7	3	19	1	8	12	17	20	10	11	11	12	6	3
2022-01-13	12	25	13	23	10	4	10	7	2	2	11	15	8	8	28	12	28	20	4	6	7	24	16	7	13	10	2	10	4	8	6	23	9	19	9	5	1	33	7	8	15	15	14	8	4	10	7	4	3
2022-01-14	17	11	16	22	7	5	16	5	0	5	8	11	5	3	29	11	35	20	10	2	10	17	18	16	14	3	2	7	1	8	11	20	8	13	6	10	15	14	6	5	20	14	21	7	8	15	11	5	1
2022-01-15	7	10	11	9	4	4	5	6	2	4	3	14	4	5	18	9	34	21	9	1	6	19	8	12	7	8	3	6	3	10	7	8	8	10	4	3	4	16	1	4	10	9	10	8	0	11	6	3	3
2022-01-16	15	8	6	13	7	5	8	6	3	2	8	8	8	0	21	7	18	13	3	1	4	15	3	4	9	5	3	6	2	6	10	12	5	12	8	3	5	12	1	1	4	7	11	3	3	10	8	5	1
2022-01-17	8	4	8	6	6	1	3	3	3	3	7	11	7	2	16	4	25	17	3	2	7	4	10	6	10	0	3	7	4	9	3	12	4	2	4	9	7	10	1	4	6	9	10	4	4	7	4	2	4
2022-01-18	5	6	11	9	5	2	3	9	1	0	7	5	6	6	19	8	17	14	6	1	12	19	10	11	12	4	4	10	4	13	10	16	6	16	6	9	12	12	2	3	9	7	9	6	5	6	3	3	3
2022-01-19	5	8	7	14	9	4	12	7	6	0	6	8	6	2	17	8	24	12	10	1	5	13	11	8	16	2	3	8	4	5	17	12	6	11	8	8	1	19	5	4	9	9	18	5	7	10	6	7	2
2022-01-20	4	13	8	13	2	3	6	4	3	2	7	7	4	3	15	1	34	10	8	2	2	9	11	3	8	8	3	5	1	8	12	27	9	13	2	3	5	15	4	4	4	6	19	7	2	9	8	4	1
2022-01-21	6	7	5	13	5	2	2	5	3	0	5	3	7	3	18	6	16	14	2	1	3	8	9	8	10	7	6	4	3	7	8	16	5	5	6	3	4	6	2	6	8	2	16	2	2	7	6	5	2
2022-01-22	3	4	8	3	6	0	2	7	1	1	4	8	4	4	10	5	18	8	6	2	4	7	3	6	3	3	4	6	1	7	5	13	8	3	6	1	2	8	1	2	3	4	9	1	1	4	2	5	4
2022-01-23	3	6	5	4	4	1	5	4	3	1	8	9	1	4	7	3	9	23	4	1	5	5	4	4	9	2	2	2	1	5	9	11	3	9	1	3	3	7	1	2	2	3	9	2	4	5	4	2	4
2022-01-24	9	8	8	14	7	2	7	5	3	1	3	4	3	0	6	4	17	12	6	0	3	5	6	7	8	1	2	6	2	7	9	8	4	7	4	4	2	16	1	4	4	8	8	2	6	6	6	2	3
2022-01-25	3	6	3	13	0	2	5	3	2	1	3	2	2	1	7	4	16	17	6	1	2	4	11	1	2	1	1	2	5	2	7	7	3	7	3	5	1	4	2	2	9	5	14	4	2	4	4	4	2
2022-01-26	4	4	5	5	6	1	1	3	5	1	6	7	3	3	3	8	11	14	7	1	2	6	2	1	1	5	1	4	1	0	6	16	4	9	5	1	1	7	2	2	4	9	11	1	2	5	3	6	2
2022-01-27	2	5	3	2	2	4	3	5	2	2	1	3	3	0	8	2	5	10	5	4	2	2	9	3	5	4	3	3	1	3	1	8	5	3	2	3	1	7	2	2	0	4	8	2	4	8	4	3	2
2022-01-28	6	5	1	2	0	0	2	3	0	0	4	3	0	1	7	4	6	6	3	1	3	3	5	2	4	1	1	1	2	3	5	6	4	5	2	1	0	7	0	2	2	2	5	1	0	6	5	1	1
2022-01-29	1	1	3	2	1	0	2	5	2	2	2	0	0	1	8	0	4	14	1	2	0	2	3	0	3	2	1	2	0	1	3	1	1	2	1	2	3	6	2	0	1	3	1	1	1	3	1	2	4
2022-01-30	2	1	3	0	0	2	1	1	0	2	1	0	1	0	4	3	2	1	1	1	0	2	0	0	1	1	0	3	0	2	4	5	2	3	0	0	1	2	2	0	3	2	2	0	1	4	5	0	3
2022-01-31	2	2	4	2	2	1	1	2	0	0	1	1	0	1	6	1	2	2	3	0	0	1	2	3	1	5	0	0	0	1	5	5	3	3	2	2	1	3	2	5	1	3	8	1	2	2	3	0	1
2022-02-01	0	0	0	0	0	0	0	0	0	0	0	0	0	0	0	0	0	0	0	0	0	0	0	0	0	0	0	0	0	0	0	0	0	0	0	0	0	0	0	0	0	0	0	0	0	0	0	0	0
2022-02-02	0	0	0	0	0	0	0	0	0	0	0	0	0	0	0	0	0	0	0	0	0	0	0	0	0	0	0	0	0	0	0	0	0	0	0	0	0	0	0	0	0	0	0	0	0	0	0	0	0
2022-02-03	0	0	0	0	0	0	0	0	0	0	0	0	0	0	0	0	0	0	0	0	0	0	0	0	0	0	0	0	0	0	0	0	0	0	0	0	0	0	0	0	0	0	0	0	0	0	0	0	0
2022-02-04	0	0	0	0	0	0	0	0	0	0	0	0	0	0	0	0	0	0	0	0	0	0	0	0	0	0	0	0	0	0	0	0	0	0	0	0	0	0	0	0	0	0	0	0	0	0	0	0	0
2022-02-05	0	0	0	0	0	0	0	0	0	0	0	0	0	0	0	0	0	0	0	0	0	0	0	0	0	0	0	0	0	0	0	0	0	0	0	0	0	0	0	0	0	0	0	0	0	0	0	0	0
2022-02-06	0	0	0	0	0	0	0	0	0	0	0	0	0	0	0	0	0	0	0	0	0	0	0	0	0	0	0	0	0	0	0	0	0	0	0	0	0	0	0	0	0	0	0	0	0	0	0	0	0
2022-02-07	0	0	0	0	0	0	0	0	0	0	0	0	0	0	0	0	0	0	0	0	0	0	0	0	0	0	0	0	0	0	0	0	0	0	0	0	0	0	0	0	0	0	0	0	0	0	0	0	0
2022-02-08	0	0	0	0	0	0	0	0	0	0	0	0	0	0	0	0	0	0	0	0	0	0	0	0	0	0	0	0	0	0	0	0	0	0	0	0	0	0	0	0	0	0	0	0	0	0	0	0	0
2022-02-09	0	0	0	0	0	0	0	0	0	0	0	0	0	0	0	0	0	0	0	0	0	0	0	0	0	0	0	0	0	0	0	0	0	0	0	0	0	0	0	0	0	0	0	0	0	0	0	0	0
2022-02-10	0	0	0	0	0	0	0	0	0	0	0	0	0	0	0	0	0	0	0	0	0	0	0	0	0	0	0	0	0	0	0	0	0	0	0	0	0	0	0	0	0	0	0	0	0	0	0	0	0
2022-02-11	0	0	0	0	0	0	0	0	0	0	0	0	0	0	0	0	0	0	0	0	0	0	0	0	0	0	0	0	0	0	0	0	0	0	0	0	0	0	0	0	0	0	0	0	0	0	0	0	0
2022-02-12	0	0	0	0	0	0	0	0	0	0	0	0	0	0	0	0	0	0	0	0	0	0	0	0	0	0	0	0	0	0	0	0	0	0	0	0	0	0	0	0	0	0	0	0	0	0	0	0	0
2022-02-13	0	0	0	0	0	0	0	0	0	0	0	0	0	0	0	0	0	0	0	0	0	0	0	0	0	0	0	0	0	0	0	0	0	0	0	0	0	0	0	0	0	0	0	0	0	0	0	0	0
2022-02-14	0	0	0	0	0	0	0	0	0	0	0	0	0	0	0	0	0	0	0	0	0	0	0	0	0	0	0	0	0	0	0	0	0	0	0	0	0	0	0	0	0	0	0	0	0	0	0	0	0
2022-02-15	0	0	0	0	0	0	0	0	0	0	0	0	0	0	0	0	0	0	0	0	0	0	0	0	0	0	0	0	0	0	0	0	0	0	0	0	0	0	0	0	0	0	0	0	0	0	0	0	0
2022-02-16	0	0	0	0	0	0	0	0	0	0	0	0	0	0	0	0	0	0	0	0	0	0	0	0	0	0	0	0	0	0	0	0	0	0	0	0	0	0	0	0	0	0	0	0	0	0	0	0	0
2022-02-17	0	0	0	0	0	0	0	0	0	0	0	0	0	0	0	0	0	0	0	0	0	0	0	0	0	0	0	0	0	0	0	0	0	0	0	0	0	0	0	0	0	0	0	0	0	0	0	0	0
2022-02-18	0	0	0	0	0	0	0	0	0	0	0	0	0	0	0	0	0	0	0	0	0	0	0	0	0	0	0	0	0	0	0	0	0	0	0	0	0	0	0	0	0	0	0	0	0	0	0	0	0
2022-02-19	0	0	0	0	0	0	0	0	0	0	0	0	0	0	0	0	0	0	0	0	0	0	0	0	0	0	0	0	0	0	0	0	0	0	0	0	0	0	0	0	0	0	0	0	0	0	0	0	0
2022-02-20	0	0	0	0	0	0	0	0	0	0	0	0	0	0	0	0	0	0	0	0	0	0	0	0	0	0	0	0	0	0	0	0	0	0	0	0	0	0	0	0	0	0	0	0	0	0	0	0	0
2022-02-21	0	0	0	0	0	0	0	0	0	0	0	0	0	0	0	0	0	0	0	0	0	0	0	0	0	0	0	0	0	0	0	0	0	0	0	0	0	0	0	0	0	0	0	0	0	0	0	0	0
2022-02-22	0	0	0	0	0	0	0	0	0	0	0	0	0	0	0	0	0	0	0	0	0	0	0	0	0	0	0	0	0	0	0	0	0	0	0	0	0	0	0	0	0	0	0	0	0	0	0	0	0
2022-02-23	0	0	0	0	0	0	0	0	0	0	0	0	0	0	0	0	0	0	0	0	0	0	0	0	0	0	0	0	0	0	0	0	0	0	0	0	0	0	0	0	0	0	0	0	0	0	0	0	0
2022-02-24	0	0	0	0	0	0	0	0	0	0	0	0	0	0	0	0	0	0	0	0	0	0	0	0	0	0	0	0	0	0	0	0	0	0	0	0	0	0	0	0	0	0	0	0	0	0	0	0	0
2022-02-25	0	0	0	0	0	0	0	0	0	0	0	0	0	0	0	0	0	0	0	0	0	0	0	0	0	0	0	0	0	0	0	0	0	0	0	0	0	0	0	0	0	0	0	0	0	0	0	0	0
2022-02-26	0	0	0	0	0	0	0	0	0	0	0	0	0	0	0	0	0	0	0	0	0	0	0	0	0	0	0	0	0	0	0	0	0	0	0	0	0	0	0	0	0	0	0	0	0	0	0	0	0
2022-02-27	0	0	0	0	0	0	0	0	0	0	0	0	0	0	0	0	0	0	0	0	0	0	0	0	0	0	0	0	0	0	0	0	0	0	0	0	0	0	0	0	0	0	0	0	0	0	0	0	0
2022-02-28	0	0	0	0	0	0	0	0	0	0	0	0	0	0	0	0	0	0	0	0	0	0	0	0	0	0	0	0	0	0	0	0	0	0	0	0	0	0	0	0	0	0	0	0	0	0	0	0	0
2022-03-01	0	0	0	0	0	0	0	0	0	0	0	0	0	0	0	0	0	0	0	0	0	0	0	0	0	0	0	0	0	0	0	0	0	0	0	0	0	0	0	0	0	0	0	0	0	0	0	0	0
2022-03-02	0	0	0	0	0	0	0	0	0	0	0	0	0	0	0	0	0	0	0	0	0	0	0	0	0	0	0	0	0	0	0	0	0	0	0	0	0	0	0	0	0	0	0	0	0	0	0	0	0
2022-03-03	0	0	0	0	0	0	0	0	0	0	0	0	0	0	0	0	0	0	0	0	0	0	0	0	0	0	0	0	0	0	0	0	0	0	0	0	0	0	0	0	0	0	0	0	0	0	0	0	0
2022-03-04	0	0	0	0	0	0	0	0	0	0	0	0	0	0	0	0	0	0	0	0	0	0	0	0	0	0	0	0	0	0	0	0	0	0	0	0	0	0	0	0	0	0	0	0	0	0	0	0	0
2022-03-05	0	0	0	0	0	0	0	0	0	0	0	0	0	0	0	0	0	0	0	0	0	0	0	0	0	0	0	0	0	0	0	0	0	0	0	0	0	0	0	0	0	0	0	0	0	0	0	0	0
2022-03-06	0	0	0	0	0	0	0	0	0	0	0	0	0	0	0	0	0	0	0	0	0	0	0	0	0	0	0	0	0	0	0	0	0	0	0	0	0	0	0	0	0	0	0	0	0	0	0	0	0
2022-03-07	0	0	0	0	0	0	0	0	0	0	0	0	0	0	0	0	0	0	0	0	0	0	0	0	0	0	0	0	0	0	0	0	0	0	0	0	0	0	0	0	0	0	0	0	0	0	0	0	0
2022-03-08	0	0	0	0	0	0	0	0	0	0	0	0	0	0	0	0	0	0	0	0	0	0	0	0	0	0	0	0	0	0	0	0	0	0	0	0	0	0	0	0	0	0	0	0	0	0	0	0	0
2022-03-09	0	0	0	0	0	0	0	0	0	0	0	0	0	0	0	0	0	0	0	0	0	0	0	0	0	0	0	0	0	0	0	0	0	0	0	0	0	0	0	0	0	0	0	0	0	0	0	0	0
2022-03-10	0	0	0	0	0	0	0	0	0	0	0	0	0	0	0	0	0	0	0	0	0	0	0	0	0	0	0	0	0	0	0	0	0	0	0	0	0	0	0	0	0	0	0	0	0	0	0	0	0
2022-03-11	0	0	0	0	0	0	0	0	0	0	0	0	0	0	0	0	0	0	0	0	0	0	0	0	0	0	0	0	0	0	0	0	0	0	0	0	0	0	0	0	0	0	0	0	0	0	0	0	0
2022-03-12	0	0	0	0	0	0	0	0	0	0	0	0	0	0	0	0	0	0	0	0	0	0	0	0	0	0	0	0	0	0	0	0	0	0	0	0	0	0	0	0	0	0	0	0	0	0	0	0	0
2022-03-13	0	0	0	0	0	0	0	0	0	0	0	0	0	0	0	0	0	0	0	0	0	0	0	0	0	0	0	0	0	0	0	0	0	0	0	0	0	0	0	0	0	0	0	0	0	0	0	0	0
2022-03-14	0	0	0	0	0	0	0	0	0	0	0	0	0	0	0	0	0	0	0	0	0	0	0	0	0	0	0	0	0	0	0	0	0	0	0	0	0	0	0	0	0	0	0	0	0	0	0	0	0
2022-03-15	0	0	0	0	0	0	0	0	0	0	0	0	0	0	0	0	0	0	0	0	0	0	0	0	0	0	0	0	0	0	0	0	0	0	0	0	0	0	0	0	0	0	0	0	0	0	0	0	0
2022-03-16	0	0	0	0	0	0	0	0	0	0	0	0	0	0	0	0	0	0	0	0	0	0	0	0	0	0	0	0	0	0	0	0	0	0	0	0	0	0	0	0	0	0	0	0	0	0	0	0	0
2022-03-17	0	0	0	0	0	0	0	0	0	0	0	0	0	0	0	0	0	0	0	0	0	0	0	0	0	0	0	0	0	0	0	0	0	0	0	0	0	0	0	0	0	0	0	0	0	0	0	0	0
2022-03-18	0	0	0	0	0	0	0	0	0	0	0	0	0	0	0	0	0	0	0	0	0	0	0	0	0	0	0	0	0	0	0	0	0	0	0	0	0	0	0	0	0	0	0	0	0	0	0	0	0
2022-03-19	0	0	0	0	0	0	0	0	0	0	0	0	0	0	0	0	0	0	0	0	0	0	0	0	0	0	0	0	0	0	0	0	0	0	0	0	0	0	0	0	0	0	0	0	0	0	0	0	0
2022-03-20	0	0	0	0	0	0	0	0	0	0	0	0	0	0	0	0	0	0	0	0	0	0	0	0	0	0	0	0	0	0	0	0	0	0	0	0	0	0	0	0	0	0	0	0	0	0	0	0	0
2022-03-21	0	0	0	0	0	0	0	0	0	0	0	0	0	0	0	0	0	0	0	0	0	0	0	0	0	0	0	0	0	0	0	0	0	0	0	0	0	0	0	0	0	0	0	0	0	0	0	0	0
2022-03-22	0	0	0	0	0	0	0	0	0	0	0	0	0	0	0	0	0	0	0	0	0	0	0	0	0	0	0	0	0	0	0	0	0	0	0	0	0	0	0	0	0	0	0	0	0	0	0	0	0
2022-03-23	0	0	0	0	0	0	0	0	0	0	0	0	0	0	0	0	0	0	0	0	0	0	0	0	0	0	0	0	0	0	0	0	0	0	0	0	0	0	0	0	0	0	0	0	0	0	0	0	0
2022-03-24	0	0	0	0	0	0	0	0	0	0	0	0	0	0	0	0	0	0	0	0	0	0	0	0	0	0	0	0	0	0	0	0	0	0	0	0	0	0	0	0	0	0	0	0	0	0	0	0	0
2022-03-25	0	0	0	0	0	0	0	0	0	0	0	0	0	0	0	0	0	0	0	0	0	0	0	0	0	0	0	0	0	0	0	0	0	0	0	0	0	0	0	0	0	0	0	0	0	0	0	0	0
2022-03-26	0	0	0	0	0	0	0	0	0	0	0	0	0	0	0	0	0	0	0	0	0	0	0	0	0	0	0	0	0	0	0	0	0	0	0	0	0	0	0	0	0	0	0	0	0	0	0	0	0
2022-03-27	0	0	0	0	0	0	0	0	0	0	0	0	0	0	0	0	0	0	0	0	0	0	0	0	0	0	0	0	0	0	0	0	0	0	0	0	0	0	0	0	0	0	0	0	0	0	0	0	0
2022-03-28	0	0	0	0	0	0	0	0	0	0	0	0	0	0	0	0	0	0	0	0	0	0	0	0	0	0	0	0	0	0	0	0	0	0	0	0	0	0	0	0	0	0	0	0	0	0	0	0	0
2022-03-29	0	0	0	0	0	0	0	0	0	0	0	0	0	0	0	0	0	0	0	0	0	0	0	0	0	0	0	0	0	0	0	0	0	0	0	0	0	0	0	0	0	0	0	0	0	0	0	0	0
2022-03-30	0	0	0	0	0	0	0	0	0	0	0	0	0	0	0	0	0	0	0	0	0	0	0	0	0	0	0	0	0	0	0	0	0	0	0	0	0	0	0	0	0	0	0	0	0	0	0	0	0
2022-03-31	0	0	0	0	0	0	0	0	0	0	0	0	0	0	0	0	0	0	0	0	0	0	0	0	0	0	0	0	0	0	0	0	0	0	0	0	0	0	0	0	0	0	0	0	0	0	0	0	0
2022-04-01	0	0	0	0	0	0	0	0	0	0	0	0	0	0	0	0	0	0	0	0	0	0	0	0	0	0	0	0	0	0	0	0	0	0	0	0	0	0	0	0	0	0	0	0	0	0	0	0	0
2022-04-02	0	0	0	0	0	0	0	0	0	0	0	0	0	0	0	0	0	0	0	0	0	0	0	0	0	0	0	0	0	0	0	0	0	0	0	0	0	0	0	0	0	0	0	0	0	0	0	0	0
2022-04-03	0	0	0	0	0	0	0	0	0	0	0	0	0	0	0	0	0	0	0	0	0	0	0	0	0	0	0	0	0	0	0	0	0	0	0	0	0	0	0	0	0	0	0	0	0	0	0	0	0
2022-04-04	0	0	0	0	0	0	0	0	0	0	0	0	0	0	0	0	0	0	0	0	0	0	0	0	0	0	0	0	0	0	0	0	0	0	0	0	0	0	0	0	0	0	0	0	0	0	0	0	0
2022-04-05	0	0	0	0	0	0	0	0	0	0	0	0	0	0	0	0	0	0	0	0	0	0	0	0	0	0	0	0	0	0	0	0	0	0	0	0	0	0	0	0	0	0	0	0	0	0	0	0	0
2022-04-06	0	0	0	0	0	0	0	0	0	0	0	0	0	0	0	0	0	0	0	0	0	0	0	0	0	0	0	0	0	0	0	0	0	0	0	0	0	0	0	0	0	0	0	0	0	0	0	0	0
2022-04-07	0	0	0	0	0	0	0	0	0	0	0	0	0	0	0	0	0	0	0	0	0	0	0	0	0	0	0	0	0	0	0	0	0	0	0	0	0	0	0	0	0	0	0	0	0	0	0	0	0
2022-04-08	0	0	0	0	0	0	0	0	0	0	0	0	0	0	0	0	0	0	0	0	0	0	0	0	0	0	0	0	0	0	0	0	0	0	0	0	0	0	0	0	0	0	0	0	0	0	0	0	0
2022-04-09	0	0	0	0	0	0	0	0	0	0	0	0	0	0	0	0	0	0	0	0	0	0	0	0	0	0	0	0	0	0	0	0	0	0	0	0	0	0	0	0	0	0	0	0	0	0	0	0	0
2022-04-10	0	0	0	0	0	0	0	0	0	0	0	0	0	0	0	0	0	0	0	0	0	0	0	0	0	0	0	0	0	0	0	0	0	0	0	0	0	0	0	0	0	0	0	0	0	0	0	0	0
2022-04-11	0	0	0	0	0	0	0	0	0	0	0	0	0	0	0	0	0	0	0	0	0	0	0	0	0	0	0	0	0	0	0	0	0	0	0	0	0	0	0	0	0	0	0	0	0	0	0	0	0
2022-04-12	0	0	0	0	0	0	0	0	0	0	0	0	0	0	0	0	0	0	0	0	0	0	0	0	0	0	0	0	0	0	0	0	0	0	0	0	0	0	0	0	0	0	0	0	0	0	0	0	0
2022-04-13	0	0	0	0	0	0	0	0	0	0	0	0	0	0	0	0	0	0	0	0	0	0	0	0	0	0	0	0	0	0	0	0	0	0	0	0	0	0	0	0	0	0	0	0	0	0	0	0	0
2022-04-14	0	0	0	0	0	0	0	0	0	0	0	0	0	0	0	0	0	0	0	0	0	0	0	0	0	0	0	0	0	0	0	0	0	0	0	0	0	0	0	0	0	0	0	0	0	0	0	0	0
2022-04-15	0	0	0	0	0	0	0	0	0	0	0	0	0	0	0	0	0	0	0	0	0	0	0	0	0	0	0	0	0	0	0	0	0	0	0	0	0	0	0	0	0	0	0	0	0	0	0	0	0
2022-04-16	0	0	0	0	0	0	0	0	0	0	0	0	0	0	0	0	0	0	0	0	0	0	0	0	0	0	0	0	0	0	0	0	0	0	0	0	0	0	0	0	0	0	0	0	0	0	0	0	0
2022-04-17	0	0	0	0	0	0	0	0	0	0	0	0	0	0	0	0	0	0	0	0	0	0	0	0	0	0	0	0	0	0	0	0	0	0	0	0	0	0	0	0	0	0	0	0	0	0	0	0	0
2022-04-18	0	0	0	0	0	0	0	0	0	0	0	0	0	0	0	0	0	0	0	0	0	0	0	0	0	0	0	0	0	0	0	0	0	0	0	0	0	0	0	0	0	0	0	0	0	0	0	0	0
2022-04-19	0	0	0	0	0	0	0	0	0	0	0	0	0	0	0	0	0	0	0	0	0	0	0	0	0	0	0	0	0	0	0	0	0	0	0	0	0	0	0	0	0	0	0	0	0	0	0	0	0
2022-04-20	0	0	0	0	0	0	0	0	0	0	0	0	0	0	0	0	0	0	0	0	0	0	0	0	0	0	0	0	0	0	0	0	0	0	0	0	0	0	0	0	0	0	0	0	0	0	0	0	0
2022-04-21	0	0	0	0	0	0	0	0	0	0	0	0	0	0	0	0	0	0	0	0	0	0	0	0	0	0	0	0	0	0	0	0	0	0	0	0	0	0	0	0	0	0	0	0	0	0	0	0	0
2022-04-22	0	0	0	0	0	0	0	0	0	0	0	0	0	0	0	0	0	0	0	0	0	0	0	0	0	0	0	0	0	0	0	0	0	0	0	0	0	0	0	0	0	0	0	0	0	0	0	0	0
2022-04-23	0	0	0	0	0	0	0	0	0	0	0	0	0	0	0	0	0	0	0	0	0	0	0	0	0	0	0	0	0	0	0	0	0	0	0	0	0	0	0	0	0	0	0	0	0	0	0	0	0
2022-04-24	0	0	0	0	0	0	0	0	0	0	0	0	0	0	0	0	0	0	0	0	0	0	0	0	0	0	0	0	0	0	0	0	0	0	0	0	0	0	0	0	0	0	0	0	0	0	0	0	0
2022-04-25	0	0	0	0	0	0	0	0	0	0	0	0	0	0	0	0	0	0	0	0	0	0	0	0	0	0	0	0	0	0	0	0	0	0	0	0	0	0	0	0	0	0	0	0	0	0	0	0	0
2022-04-26	0	0	0	0	0	0	0	0	0	0	0	0	0	0	0	0	0	0	0	0	0	0	0	0	0	0	0	0	0	0	0	0	0	0	0	0	0	0	0	0	0	0	0	0	0	0	0	0	0
2022-04-27	0	0	0	0	0	0	0	0	0	0	0	0	0	0	0	0	0	0	0	0	0	0	0	0	0	0	0	0	0	0	0	0	0	0	0	0	0	0	0	0	0	0	0	0	0	0	0	0	0
2022-04-28	0	0	0	0	0	0	0	0	0	0	0	0	0	0	0	0	0	0	0	0	0	0	0	0	0	0	0	0	0	0	0	0	0	0	0	0	0	0	0	0	0	0	0	0	0	0	0	0	0
2022-04-29	0	0	0	0	0	0	0	0	0	0	0	0	0	0	0	0	0	0	0	0	0	0	0	0	0	0	0	0	0	0	0	0	0	0	0	0	0	0	0	0	0	0	0	0	0	0	0	0	0
2022-04-30	0	0	0	0	0	0	0	0	0	0	0	0	0	0	0	0	0	0	0	0	0	0	0	0	0	0	0	0	0	0	0	0	0	0	0	0	0	0	0	0	0	0	0	0	0	0	0	0	0
2022-05-01	0	0	0	0	0	0	0	0	0	0	0	0	0	0	0	0	0	0	0	0	0	0	0	0	0	0	0	0	0	0	0	0	0	0	0	0	0	0	0	0	0	0	0	0	0	0	0	0	0
2022-05-02	0	0	0	0	0	0	0	0	0	0	0	0	0	0	0	0	0	0	0	0	0	0	0	0	0	0	0	0	0	0	0	0	0	0	0	0	0	0	0	0	0	0	0	0	0	0	0	0	0
2022-05-03	0	0	0	0	0	0	0	0	0	0	0	0	0	0	0	0	0	0	0	0	0	0	0	0	0	0	0	0	0	0	0	0	0	0	0	0	0	0	0	0	0	0	0	0	0	0	0	0	0
2022-05-04	0	0	0	0	0	0	0	0	0	0	0	0	0	0	0	0	0	0	0	0	0	0	0	0	0	0	0	0	0	0	0	0	0	0	0	0	0	0	0	0	0	0	0	0	0	0	0	0	0
2022-05-05	0	0	0	0	0	0	0	0	0	0	0	0	0	0	0	0	0	0	0	0	0	0	0	0	0	0	0	0	0	0	0	0	0	0	0	0	0	0	0	0	0	0	0	0	0	0	0	0	0
2022-05-06	0	0	0	0	0	0	0	0	0	0	0	0	0	0	0	0	0	0	0	0	0	0	0	0	0	0	0	0	0	0	0	0	0	0	0	0	0	0	0	0	0	0	0	0	0	0	0	0	0
2022-05-07	0	0	0	0	0	0	0	0	0	0	0	0	0	0	0	0	0	0	0	0	0	0	0	0	0	0	0	0	0	0	0	0	0	0	0	0	0	0	0	0	0	0	0	0	0	0	0	0	0
2022-05-08	0	0	0	0	0	0	0	0	0	0	0	0	0	0	0	0	0	0	0	0	0	0	0	0	0	0	0	0	0	0	0	0	0	0	0	0	0	0	0	0	0	0	0	0	0	0	0	0	0
2022-05-09	0	0	0	0	0	0	0	0	0	0	0	0	0	0	0	0	0	0	0	0	0	0	0	0	0	0	0	0	0	0	0	0	0	0	0	0	0	0	0	0	0	0	0	0	0	0	0	0	0
2022-05-10	0	0	0	0	0	0	0	0	0	0	0	0	0	0	0	0	0	0	0	0	0	0	0	0	0	0	0	0	0	0	0	0	0	0	0	0	0	0	0	0	0	0	0	0	0	0	0	0	0
2022-05-11	0	0	0	0	0	0	0	0	0	0	0	0	0	0	0	0	0	0	0	0	0	0	0	0	0	0	0	0	0	0	0	0	0	0	0	0	0	0	0	0	0	0	0	0	0	0	0	0	0
2022-05-12	0	0	0	0	0	0	0	0	0	0	0	0	0	0	0	0	0	0	0	0	0	0	0	0	0	0	0	0	0	0	0	0	0	0	0	0	0	0	0	0	0	0	0	0	0	0	0	0	0
2022-05-13	0	0	0	0	0	0	0	0	0	0	0	0	0	0	0	0	0	0	0	0	0	0	0	0	0	0	0	0	0	0	0	0	0	0	0	0	0	0	0	0	0	0	0	0	0	0	0	0	0
2022-05-14	0	0	0	0	0	0	0	0	0	0	0	0	0	0	0	0	0	0	0	0	0	0	0	0	0	0	0	0	0	0	0	0	0	0	0	0	0	0	0	0	0	0	0	0	0	0	0	0	0
2022-05-15	0	0	0	0	0	0	0	0	0	0	0	0	0	0	0	0	0	0	0	0	0	0	0	0	0	0	0	0	0	0	0	0	0	0	0	0	0	0	0	0	0	0	0	0	0	0	0	0	0
2022-05-16	0	0	0	0	0	0	0	0	0	0	0	0	0	0	0	0	0	0	0	0	0	0	0	0	0	0	0	0	0	0	0	0	0	0	0	0	0	0	0	0	0	0	0	0	0	0	0	0	0
2022-05-17	0	0	0	0	0	0	0	0	0	0	0	0	0	0	0	0	0	0	0	0	0	0	0	0	0	0	0	0	0	0	0	0	0	0	0	0	0	0	0	0	0	0	0	0	0	0	0	0	0
2022-05-18	0	0	0	0	0	0	0	0	0	0	0	0	0	0	0	0	0	0	0	0	0	0	0	0	0	0	0	0	0	0	0	0	0	0	0	0	0	0	0	0	0	0	0	0	0	0	0	0	0
2022-05-19	0	0	0	0	0	0	0	0	0	0	0	0	0	0	0	0	0	0	0	0	0	0	0	0	0	0	0	0	0	0	0	0	0	0	0	0	0	0	0	0	0	0	0	0	0	0	0	0	0
2022-05-20	0	0	0	0	0	0	0	0	0	0	0	0	0	0	0	0	0	0	0	0	0	0	0	0	0	0	0	0	0	0	0	0	0	0	0	0	0	0	0	0	0	0	0	0	0	0	0	0	0
2022-05-21	0	0	0	0	0	0	0	0	0	0	0	0	0	0	0	0	0	0	0	0	0	0	0	0	0	0	0	0	0	0	0	0	0	0	0	0	0	0	0	0	0	0	0	0	0	0	0	0	0
2022-05-22	0	0	0	0	0	0	0	0	0	0	0	0	0	0	0	0	0	0	0	0	0	0	0	0	0	0	0	0	0	0	0	0	0	0	0	0	0	0	0	0	0	0	0	0	0	0	0	0	0
2022-05-23	0	0	0	0	0	0	0	0	0	0	0	0	0	0	0	0	0	0	0	0	0	0	0	0	0	0	0	0	0	0	0	0	0	0	0	0	0	0	0	0	0	0	0	0	0	0	0	0	0
2022-05-24	0	0	0	0	0	0	0	0	0	0	0	0	0	0	0	0	0	0	0	0	0	0	0	0	0	0	0	0	0	0	0	0	0	0	0	0	0	0	0	0	0	0	0	0	0	0	0	0	0
2022-05-25	0	0	0	0	0	0	0	0	0	0	0	0	0	0	0	0	0	0	0	0	0	0	0	0	0	0	0	0	0	0	0	0	0	0	0	0	0	0	0	0	0	0	0	0	0	0	0	0	0
2022-05-26	0	0	0	0	0	0	0	0	0	0	0	0	0	0	0	0	0	0	0	0	0	0	0	0	0	0	0	0	0	0	0	0	0	0	0	0	0	0	0	0	0	0	0	0	0	0	0	0	0
2022-05-27	0	0	0	0	0	0	0	0	0	0	0	0	0	0	0	0	0	0	0	0	0	0	0	0	0	0	0	0	0	0	0	0	0	0	0	0	0	0	0	0	0	0	0	0	0	0	0	0	0
2022-05-28	0	0	0	0	0	0	0	0	0	0	0	0	0	0	0	0	0	0	0	0	0	0	0	0	0	0	0	0	0	0	0	0	0	0	0	0	0	0	0	0	0	0	0	0	0	0	0	0	0
2022-05-29	0	0	0	0	0	0	0	0	0	0	0	0	0	0	0	0	0	0	0	0	0	0	0	0	0	0	0	0	0	0	0	0	0	0	0	0	0	0	0	0	0	0	0	0	0	0	0	0	0
2022-05-30	0	0	0	0	0	0	0	0	0	0	0	0	0	0	0	0	0	0	0	0	0	0	0	0	0	0	0	0	0	0	0	0	0	0	0	0	0	0	0	0	0	0	0	0	0	0	0	0	0
2022-05-31	0	0	0	0	0	0	0	0	0	0	0	0	0	0	0	0	0	0	0	0	0	0	0	0	0	0	0	0	0	0	0	0	0	0	0	0	0	0	0	0	0	0	0	0	0	0	0	0	0
2022-06-01	0	0	0	0	0	0	0	0	0	0	0	0	0	0	0	0	0	0	0	0	0	0	0	0	0	0	0	0	0	0	0	0	0	0	0	0	0	0	0	0	0	0	0	0	0	0	0	0	0
2022-06-02	0	0	0	0	0	0	0	0	0	0	0	0	0	0	0	0	0	0	0	0	0	0	0	0	0	0	0	0	0	0	0	0	0	0	0	0	0	0	0	0	0	0	0	0	0	0	0	0	0
2022-06-03	0	0	0	0	0	0	0	0	0	0	0	0	0	0	0	0	0	0	0	0	0	0	0	0	0	0	0	0	0	0	0	0	0	0	0	0	0	0	0	0	0	0	0	0	0	0	0	0	0
2022-06-04	0	0	0	0	0	0	0	0	0	0	0	0	0	0	0	0	0	0	0	0	0	0	0	0	0	0	0	0	0	0	0	0	0	0	0	0	0	0	0	0	0	0	0	0	0	0	0	0	0
2022-06-05	0	0	0	0	0	0	0	0	0	0	0	0	0	0	0	0	0	0	0	0	0	0	0	0	0	0	0	0	0	0	0	0	0	0	0	0	0	0	0	0	0	0	0	0	0	0	0	0	0
2022-06-06	0	0	0	0	0	0	0	0	0	0	0	0	0	0	0	0	0	0	0	0	0	0	0	0	0	0	0	0	0	0	0	0	0	0	0	0	0	0	0	0	0	0	0	0	0	0	0	0	0
2022-06-07	0	0	0	0	0	0	0	0	0	0	0	0	0	0	0	0	0	0	0	0	0	0	0	0	0	0	0	0	0	0	0	0	0	0	0	0	0	0	0	0	0	0	0	0	0	0	0	0	0
2022-06-08	0	0	0	0	0	0	0	0	0	0	0	0	0	0	0	0	0	0	0	0	0	0	0	0	0	0	0	0	0	0	0	0	0	0	0	0	0	0	0	0	0	0	0	0	0	0	0	0	0
2022-06-09	0	0	0	0	0	0	0	0	0	0	0	0	0	0	0	0	0	0	0	0	0	0	0	0	0	0	0	0	0	0	0	0	0	0	0	0	0	0	0	0	0	0	0	0	0	0	0	0	0
2022-06-10	0	0	0	0	0	0	0	0	0	0	0	0	0	0	0	0	0	0	0	0	0	0	0	0	0	0	0	0	0	0	0	0	0	0	0	0	0	0	0	0	0	0	0	0	0	0	0	0	0
2022-06-11	0	0	0	0	0	0	0	0	0	0	0	0	0	0	0	0	0	0	0	0	0	0	0	0	0	0	0	0	0	0	0	0	0	0	0	0	0	0	0	0	0	0	0	0	0	0	0	0	0
2022-06-12	0	0	0	0	0	0	0	0	0	0	0	0	0	0	0	0	0	0	0	0	0	0	0	0	0	0	0	0	0	0	0	0	0	0	0	0	0	0	0	0	0	0	0	0	0	0	0	0	0
2022-06-13	0	0	0	0	0	0	0	0	0	0	0	0	0	0	0	0	0	0	0	0	0	0	0	0	0	0	0	0	0	0	0	0	0	0	0	0	0	0	0	0	0	0	0	0	0	0	0	0	0
2022-06-14	0	0	0	0	0	0	0	0	0	0	0	0	0	0	0	0	0	0	0	0	0	0	0	0	0	0	0	0	0	0	0	0	0	0	0	0	0	0	0	0	0	0	0	0	0	0	0	0	0
2022-06-15	0	0	0	0	0	0	0	0	0	0	0	0	0	0	0	0	0	0	0	0	0	0	0	0	0	0	0	0	0	0	0	0	0	0	0	0	0	0	0	0	0	0	0	0	0	0	0	0	0
2022-06-16	0	0	0	0	0	0	0	0	0	0	0	0	0	0	0	0	0	0	0	0	0	0	0	0	0	0	0	0	0	0	0	0	0	0	0	0	0	0	0	0	0	0	0	0	0	0	0	0	0
2022-06-17	0	0	0	0	0	0	0	0	0	0	0	0	0	0	0	0	0	0	0	0	0	0	0	0	0	0	0	0	0	0	0	0	0	0	0	0	0	0	0	0	0	0	0	0	0	0	0	0	0
2022-06-18	0	0	0	0	0	0	0	0	0	0	0	0	0	0	0	0	0	0	0	0	0	0	0	0	0	0	0	0	0	0	0	0	0	0	0	0	0	0	0	0	0	0	0	0	0	0	0	0	0
2022-06-19	0	0	0	0	0	0	0	0	0	0	0	0	0	0	0	0	0	0	0	0	0	0	0	0	0	0	0	0	0	0	0	0	0	0	0	0	0	0	0	0	0	0	0	0	0	0	0	0	0
2022-06-20	0	0	0	0	0	0	0	0	0	0	0	0	0	0	0	0	0	0	0	0	0	0	0	0	0	0	0	0	0	0	0	0	0	0	0	0	0	0	0	0	0	0	0	0	0	0	0	0	0
2022-06-21	0	0	0	0	0	0	0	0	0	0	0	0	0	0	0	0	0	0	0	0	0	0	0	0	0	0	0	0	0	0	0	0	0	0	0	0	0	0	0	0	0	0	0	0	0	0	0	0	0
2022-06-22	0	0	0	0	0	0	0	0	0	0	0	0	0	0	0	0	0	0	0	0	0	0	0	0	0	0	0	0	0	0	0	0	0	0	0	0	0	0	0	0	0	0	0	0	0	0	0	0	0
2022-06-23	0	0	0	0	0	0	0	0	0	0	0	0	0	0	0	0	0	0	0	0	0	0	0	0	0	0	0	0	0	0	0	0	0	0	0	0	0	0	0	0	0	0	0	0	0	0	0	0	0
2022-06-24	0	0	0	0	0	0	0	0	0	0	0	0	0	0	0	0	0	0	0	0	0	0	0	0	0	0	0	0	0	0	0	0	0	0	0	0	0	0	0	0	0	0	0	0	0	0	0	0	0
2022-06-25	0	0	0	0	0	0	0	0	0	0	0	0	0	0	0	0	0	0	0	0	0	0	0	0	0	0	0	0	0	0	0	0	0	0	0	0	0	0	0	0	0	0	0	0	0	0	0	0	0
2022-06-26	0	0	0	0	0	0	0	0	0	0	0	0	0	0	0	0	0	0	0	0	0	0	0	0	0	0	0	0	0	0	0	0	0	0	0	0	0	0	0	0	0	0	0	0	0	0	0	0	0
2022-06-27	0	0	0	0	0	0	0	0	0	0	0	0	0	0	0	0	0	0	0	0	0	0	0	0	0	0	0	0	0	0	0	0	0	0	0	0	0	0	0	0	0	0	0	0	0	0	0	0	0
2022-06-28	0	0	0	0	0	0	0	0	0	0	0	0	0	0	0	0	0	0	0	0	0	0	0	0	0	0	0	0	0	0	0	0	0	0	0	0	0	0	0	0	0	0	0	0	0	0	0	0	0
2022-06-29	0	0	0	0	0	0	0	0	0	0	0	0	0	0	0	0	0	0	0	0	0	0	0	0	0	0	0	0	0	0	0	0	0	0	0	0	0	0	0	0	0	0	0	0	0	0	0	0	0
2022-06-30	0	0	0	0	0	0	0	0	0	0	0	0	0	0	0	0	0	0	0	0	0	0	0	0	0	0	0	0	0	0	0	0	0	0	0	0	0	0	0	0	0	0	0	0	0	0	0	0	0
2022-07-01	0	0	0	0	0	0	0	0	0	0	0	0	0	0	0	0	0	0	0	0	0	0	0	0	0	0	0	0	0	0	0	0	0	0	0	0	0	0	0	0	0	0	0	0	0	0	0	0	0
2022-07-02	0	0	0	0	0	0	0	0	0	0	0	0	0	0	0	0	0	0	0	0	0	0	0	0	0	0	0	0	0	0	0	0	0	0	0	0	0	0	0	0	0	0	0	0	0	0	0	0	0
2022-07-03	0	0	0	0	0	0	0	0	0	0	0	0	0	0	0	0	0	0	0	0	0	0	0	0	0	0	0	0	0	0	0	0	0	0	0	0	0	0	0	0	0	0	0	0	0	0	0	0	0
2022-07-04	0	0	0	0	0	0	0	0	0	0	0	0	0	0	0	0	0	0	0	0	0	0	0	0	0	0	0	0	0	0	0	0	0	0	0	0	0	0	0	0	0	0	0	0	0	0	0	0	0
2022-07-05	0	0	0	0	0	0	0	0	0	0	0	0	0	0	0	0	0	0	0	0	0	0	0	0	0	0	0	0	0	0	0	0	0	0	0	0	0	0	0	0	0	0	0	0	0	0	0	0	0
2022-07-06	0	0	0	0	0	0	0	0	0	0	0	0	0	0	0	0	0	0	0	0	0	0	0	0	0	0	0	0	0	0	0	0	0	0	0	0	0	0	0	0	0	0	0	0	0	0	0	0	0
2022-07-07	0	0	0	0	0	0	0	0	0	0	0	0	0	0	0	0	0	0	0	0	0	0	0	0	0	0	0	0	0	0	0	0	0	0	0	0	0	0	0	0	0	0	0	0	0	0	0	0	0
2022-07-08	0	0	0	0	0	0	0	0	0	0	0	0	0	0	0	0	0	0	0	0	0	0	0	0	0	0	0	0	0	0	0	0	0	0	0	0	0	0	0	0	0	0	0	0	0	0	0	0	0
2022-07-09	0	0	0	0	0	0	0	0	0	0	0	0	0	0	0	0	0	0	0	0	0	0	0	0	0	0	0	0	0	0	0	0	0	0	0	0	0	0	0	0	0	0	0	0	0	0	0	0	0
2022-07-10	0	0	0	0	0	0	0	0	0	0	0	0	0	0	0	0	0	0	0	0	0	0	0	0	0	0	0	0	0	0	0	0	0	0	0	0	0	0	0	0	0	0	0	0	0	0	0	0	0
2022-07-11	0	0	0	0	0	0	0	0	0	0	0	0	0	0	0	0	0	0	0	0	0	0	0	0	0	0	0	0	0	0	0	0	0	0	0	0	0	0	0	0	0	0	0	0	0	0	0	0	0
2022-07-12	0	0	0	0	0	0	0	0	0	0	0	0	0	0	0	0	0	0	0	0	0	0	0	0	0	0	0	0	0	0	0	0	0	0	0	0	0	0	0	0	0	0	0	0	0	0	0	0	0
2022-07-13	0	0	0	0	0	0	0	0	0	0	0	0	0	0	0	0	0	0	0	0	0	0	0	0	0	0	0	0	0	0	0	0	0	0	0	0	0	0	0	0	0	0	0	0	0	0	0	0	0
2022-07-14	0	0	0	0	0	0	0	0	0	0	0	0	0	0	0	0	0	0	0	0	0	0	0	0	0	0	0	0	0	0	0	0	0	0	0	0	0	0	0	0	0	0	0	0	0	0	0	0	0
2022-07-15	0	0	0	0	0	0	0	0	0	0	0	0	0	0	0	0	0	0	0	0	0	0	0	0	0	0	0	0	0	0	0	0	0	0	0	0	0	0	0	0	0	0	0	0	0	0	0	0	0
2022-07-16	0	0	0	0	0	0	0	0	0	0	0	0	0	0	0	0	0	0	0	0	0	0	0	0	0	0	0	0	0	0	0	0	0	0	0	0	0	0	0	0	0	0	0	0	0	0	0	0	0
2022-07-17	0	0	0	0	0	0	0	0	0	0	0	0	0	0	0	0	0	0	0	0	0	0	0	0	0	0	0	0	0	0	0	0	0	0	0	0	0	0	0	0	0	0	0	0	0	0	0	0	0
2022-07-18	0	0	0	0	0	0	0	0	0	0	0	0	0	0	0	0	0	0	0	0	0	0	0	0	0	0	0	0	0	0	0	0	0	0	0	0	0	0	0	0	0	0	0	0	0	0	0	0	0
2022-07-19	0	0	0	0	0	0	0	0	0	0	0	0	0	0	0	0	0	0	0	0	0	0	0	0	0	0	0	0	0	0	0	0	0	0	0	0	0	0	0	0	0	0	0	0	0	0	0	0	0
2022-07-20	0	0	0	0	0	0	0	0	0	0	0	0	0	0	0	0	0	0	0	0	0	0	0	0	0	0	0	0	0	0	0	0	0	0	0	0	0	0	0	0	0	0	0	0	0	0	0	0	0
2022-07-21	0	0	0	0	0	0	0	0	0	0	0	0	0	0	0	0	0	0	0	0	0	0	0	0	0	0	0	0	0	0	0	0	0	0	0	0	0	0	0	0	0	0	0	0	0	0	0	0	0
2022-07-22	0	0	0	0	0	0	0	0	0	0	0	0	0	0	0	0	0	0	0	0	0	0	0	0	0	0	0	0	0	0	0	0	0	0	0	0	0	0	0	0	0	0	0	0	0	0	0	0	0
2022-07-23	0	0	0	0	0	0	0	0	0	0	0	0	0	0	0	0	0	0	0	0	0	0	0	0	0	0	0	0	0	0	0	0	0	0	0	0	0	0	0	0	0	0	0	0	0	0	0	0	0
2022-07-24	0	0	0	0	0	0	0	0	0	0	0	0	0	0	0	0	0	0	0	0	0	0	0	0	0	0	0	0	0	0	0	0	0	0	0	0	0	0	0	0	0	0	0	0	0	0	0	0	0
2022-07-25	0	0	0	0	0	0	0	0	0	0	0	0	0	0	0	0	0	0	0	0	0	0	0	0	0	0	0	0	0	0	0	0	0	0	0	0	0	0	0	0	0	0	0	0	0	0	0	0	0
2022-07-26	0	0	0	0	0	0	0	0	0	0	0	0	0	0	0	0	0	0	0	0	0	0	0	0	0	0	0	0	0	0	0	0	0	0	0	0	0	0	0	0	0	0	0	0	0	0	0	0	0
2022-07-27	0	0	0	0	0	0	0	0	0	0	0	0	0	0	0	0	0	0	0	0	0	0	0	0	0	0	0	0	0	0	0	0	0	0	0	0	0	0	0	0	0	0	0	0	0	0	0	0	0
2022-07-28	0	0	0	0	0	0	0	0	0	0	0	0	0	0	0	0	0	0	0	0	0	0	0	0	0	0	0	0	0	0	0	0	0	0	0	0	0	0	0	0	0	0	0	0	0	0	0	0	0
2022-07-29	0	0	0	0	0	0	0	0	0	0	0	0	0	0	0	0	0	0	0	0	0	0	0	0	0	0	0	0	0	0	0	0	0	0	0	0	0	0	0	0	0	0	0	0	0	0	0	0	0
2022-07-30	0	0	0	0	0	0	0	0	0	0	0	0	0	0	0	0	0	0	0	0	0	0	0	0	0	0	0	0	0	0	0	0	0	0	0	0	0	0	0	0	0	0	0	0	0	0	0	0	0
2022-07-31	0	0	0	0	0	0	0	0	0	0	0	0	0	0	0	0	0	0	0	0	0	0	0	0	0	0	0	0	0	0	0	0	0	0	0	0	0	0	0	0	0	0	0	0	0	0	0	0	0
2022-08-01	0	0	0	0	0	0	0	0	0	0	0	0	0	0	0	0	0	0	0	0	0	0	0	0	0	0	0	0	0	0	0	0	0	0	0	0	0	0	0	0	0	0	0	0	0	0	0	0	0
2022-08-02	0	0	0	0	0	0	0	0	0	0	0	0	0	0	0	0	0	0	0	0	0	0	0	0	0	0	0	0	0	0	0	0	0	0	0	0	0	0	0	0	0	0	0	0	0	0	0	0	0
2022-08-03	0	0	0	0	0	0	0	0	0	0	0	0	0	0	0	0	0	0	0	0	0	0	0	0	0	0	0	0	0	0	0	0	0	0	0	0	0	0	0	0	0	0	0	0	0	0	0	0	0
2022-08-04	0	0	0	0	0	0	0	0	0	0	0	0	0	0	0	0	0	0	0	0	0	0	0	0	0	0	0	0	0	0	0	0	0	0	0	0	0	0	0	0	0	0	0	0	0	0	0	0	0
2022-08-05	0	0	0	0	0	0	0	0	0	0	0	0	0	0	0	0	0	0	0	0	0	0	0	0	0	0	0	0	0	0	0	0	0	0	0	0	0	0	0	0	0	0	0	0	0	0	0	0	0
2022-08-06	0	0	0	0	0	0	0	0	0	0	0	0	0	0	0	0	0	0	0	0	0	0	0	0	0	0	0	0	0	0	0	0	0	0	0	0	0	0	0	0	0	0	0	0	0	0	0	0	0
2022-08-07	0	0	0	0	0	0	0	0	0	0	0	0	0	0	0	0	0	0	0	0	0	0	0	0	0	0	0	0	0	0	0	0	0	0	0	0	0	0	0	0	0	0	0	0	0	0	0	0	0
2022-08-08	0	0	0	0	0	0	0	0	0	0	0	0	0	0	0	0	0	0	0	0	0	0	0	0	0	0	0	0	0	0	0	0	0	0	0	0	0	0	0	0	0	0	0	0	0	0	0	0	0
2022-08-09	0	0	0	0	0	0	0	0	0	0	0	0	0	0	0	0	0	0	0	0	0	0	0	0	0	0	0	0	0	0	0	0	0	0	0	0	0	0	0	0	0	0	0	0	0	0	0	0	0
2022-08-10	0	0	0	0	0	0	0	0	0	0	0	0	0	0	0	0	0	0	0	0	0	0	0	0	0	0	0	0	0	0	0	0	0	0	0	0	0	0	0	0	0	0	0	0	0	0	0	0	0
2022-08-11	0	0	0	0	0	0	0	0	0	0	0	0	0	0	0	0	0	0	0	0	0	0	0	0	0	0	0	0	0	0	0	0	0	0	0	0	0	0	0	0	0	0	0	0	0	0	0	0	0
2022-08-12	0	0	0	0	0	0	0	0	0	0	0	0	0	0	0	0	0	0	0	0	0	0	0	0	0	0	0	0	0	0	0	0	0	0	0	0	0	0	0	0	0	0	0	0	0	0	0	0	0
2022-08-13	0	0	0	0	0	0	0	0	0	0	0	0	0	0	0	0	0	0	0	0	0	0	0	0	0	0	0	0	0	0	0	0	0	0	0	0	0	0	0	0	0	0	0	0	0	0	0	0	0
2022-08-14	0	0	0	0	0	0	0	0	0	0	0	0	0	0	0	0	0	0	0	0	0	0	0	0	0	0	0	0	0	0	0	0	0	0	0	0	0	0	0	0	0	0	0	0	0	0	0	0	0
2022-08-15	0	0	0	0	0	0	0	0	0	0	0	0	0	0	0	0	0	0	0	0	0	0	0	0	0	0	0	0	0	0	0	0	0	0	0	0	0	0	0	0	0	0	0	0	0	0	0	0	0
2022-08-16	0	0	0	0	0	0	0	0	0	0	0	0	0	0	0	0	0	0	0	0	0	0	0	0	0	0	0	0	0	0	0	0	0	0	0	0	0	0	0	0	0	0	0	0	0	0	0	0	0
2022-08-17	0	0	0	0	0	0	0	0	0	0	0	0	0	0	0	0	0	0	0	0	0	0	0	0	0	0	0	0	0	0	0	0	0	0	0	0	0	0	0	0	0	0	0	0	0	0	0	0	0
2022-08-18	0	0	0	0	0	0	0	0	0	0	0	0	0	0	0	0	0	0	0	0	0	0	0	0	0	0	0	0	0	0	0	0	0	0	0	0	0	0	0	0	0	0	0	0	0	0	0	0	0
2022-08-19	0	0	0	0	0	0	0	0	0	0	0	0	0	0	0	0	0	0	0	0	0	0	0	0	0	0	0	0	0	0	0	0	0	0	0	0	0	0	0	0	0	0	0	0	0	0	0	0	0
2022-08-20	0	0	0	0	0	0	0	0	0	0	0	0	0	0	0	0	0	0	0	0	0	0	0	0	0	0	0	0	0	0	0	0	0	0	0	0	0	0	0	0	0	0	0	0	0	0	0	0	0
2022-08-21	0	0	0	0	0	0	0	0	0	0	0	0	0	0	0	0	0	0	0	0	0	0	0	0	0	0	0	0	0	0	0	0	0	0	0	0	0	0	0	0	0	0	0	0	0	0	0	0	0
2022-08-22	0	0	0	0	0	0	0	0	0	0	0	0	0	0	0	0	0	0	0	0	0	0	0	0	0	0	0	0	0	0	0	0	0	0	0	0	0	0	0	0	0	0	0	0	0	0	0	0	0
2022-08-23	0	0	0	0	0	0	0	0	0	0	0	0	0	0	0	0	0	0	0	0	0	0	0	0	0	0	0	0	0	0	0	0	0	0	0	0	0	0	0	0	0	0	0	0	0	0	0	0	0
2022-08-24	0	0	0	0	0	0	0	0	0	0	0	0	0	0	0	0	0	0	0	0	0	0	0	0	0	0	0	0	0	0	0	0	0	0	0	0	0	0	0	0	0	0	0	0	0	0	0	0	0
2022-08-25	0	0	0	0	0	0	0	0	0	0	0	0	0	0	0	0	0	0	0	0	0	0	0	0	0	0	0	0	0	0	0	0	0	0	0	0	0	0	0	0	0	0	0	0	0	0	0	0	0
2022-08-26	0	0	0	0	0	0	0	0	0	0	0	0	0	0	0	0	0	0	0	0	0	0	0	0	0	0	0	0	0	0	0	0	0	0	0	0	0	0	0	0	0	0	0	0	0	0	0	0	0
2022-08-27	0	0	0	0	0	0	0	0	0	0	0	0	0	0	0	0	0	0	0	0	0	0	0	0	0	0	0	0	0	0	0	0	0	0	0	0	0	0	0	0	0	0	0	0	0	0	0	0	0
2022-08-28	0	0	0	0	0	0	0	0	0	0	0	0	0	0	0	0	0	0	0	0	0	0	0	0	0	0	0	0	0	0	0	0	0	0	0	0	0	0	0	0	0	0	0	0	0	0	0	0	0
2022-08-29	0	0	0	0	0	0	0	0	0	0	0	0	0	0	0	0	0	0	0	0	0	0	0	0	0	0	0	0	0	0	0	0	0	0	0	0	0	0	0	0	0	0	0	0	0	0	0	0	0
2022-08-30	0	0	0	0	0	0	0	0	0	0	0	0	0	0	0	0	0	0	0	0	0	0	0	0	0	0	0	0	0	0	0	0	0	0	0	0	0	0	0	0	0	0	0	0	0	0	0	0	0
2022-08-31	0	0	0	0	0	0	0	0	0	0	0	0	0	0	0	0	0	0	0	0	0	0	0	0	0	0	0	0	0	0	0	0	0	0	0	0	0	0	0	0	0	0	0	0	0	0	0	0	0
2022-09-01	0	0	0	0	0	0	0	0	0	0	0	0	0	0	0	0	0	0	0	0	0	0	0	0	0	0	0	0	0	0	0	0	0	0	0	0	0	0	0	0	0	0	0	0	0	0	0	0	0
2022-09-02	0	0	0	0	0	0	0	0	0	0	0	0	0	0	0	0	0	0	0	0	0	0	0	0	0	0	0	0	0	0	0	0	0	0	0	0	0	0	0	0	0	0	0	0	0	0	0	0	0
2022-09-03	0	0	0	0	0	0	0	0	0	0	0	0	0	0	0	0	0	0	0	0	0	0	0	0	0	0	0	0	0	0	0	0	0	0	0	0	0	0	0	0	0	0	0	0	0	0	0	0	0
2022-09-04	0	0	0	0	0	0	0	0	0	0	0	0	0	0	0	0	0	0	0	0	0	0	0	0	0	0	0	0	0	0	0	0	0	0	0	0	0	0	0	0	0	0	0	0	0	0	0	0	0
2022-09-05	0	0	0	0	0	0	0	0	0	0	0	0	0	0	0	0	0	0	0	0	0	0	0	0	0	0	0	0	0	0	0	0	0	0	0	0	0	0	0	0	0	0	0	0	0	0	0	0	0
2022-09-06	0	0	0	0	0	0	0	0	0	0	0	0	0	0	0	0	0	0	0	0	0	0	0	0	0	0	0	0	0	0	0	0	0	0	0	0	0	0	0	0	0	0	0	0	0	0	0	0	0
2022-09-07	0	0	0	0	0	0	0	0	0	0	0	0	0	0	0	0	0	0	0	0	0	0	0	0	0	0	0	0	0	0	0	0	0	0	0	0	0	0	0	0	0	0	0	0	0	0	0	0	0
2022-09-08	0	0	0	0	0	0	0	0	0	0	0	0	0	0	0	0	0	0	0	0	0	0	0	0	0	0	0	0	0	0	0	0	0	0	0	0	0	0	0	0	0	0	0	0	0	0	0	0	0
2022-09-09	0	0	0	0	0	0	0	0	0	0	0	0	0	0	0	0	0	0	0	0	0	0	0	0	0	0	0	0	0	0	0	0	0	0	0	0	0	0	0	0	0	0	0	0	0	0	0	0	0
2022-09-10	0	0	0	0	0	0	0	0	0	0	0	0	0	0	0	0	0	0	0	0	0	0	0	0	0	0	0	0	0	0	0	0	0	0	0	0	0	0	0	0	0	0	0	0	0	0	0	0	0
2022-09-11	0	0	0	0	0	0	0	0	0	0	0	0	0	0	0	0	0	0	0	0	0	0	0	0	0	0	0	0	0	0	0	0	0	0	0	0	0	0	0	0	0	0	0	0	0	0	0	0	0
2022-09-12	0	0	0	0	0	0	0	0	0	0	0	0	0	0	0	0	0	0	0	0	0	0	0	0	0	0	0	0	0	0	0	0	0	0	0	0	0	0	0	0	0	0	0	0	0	0	0	0	0
2022-09-13	0	0	0	0	0	0	0	0	0	0	0	0	0	0	0	0	0	0	0	0	0	0	0	0	0	0	0	0	0	0	0	0	0	0	0	0	0	0	0	0	0	0	0	0	0	0	0	0	0
2022-09-14	0	0	0	0	0	0	0	0	0	0	0	0	0	0	0	0	0	0	0	0	0	0	0	0	0	0	0	0	0	0	0	0	0	0	0	0	0	0	0	0	0	0	0	0	0	0	0	0	0
2022-09-15	0	0	0	0	0	0	0	0	0	0	0	0	0	0	0	0	0	0	0	0	0	0	0	0	0	0	0	0	0	0	0	0	0	0	0	0	0	0	0	0	0	0	0	0	0	0	0	0	0
2022-09-16	0	0	0	0	0	0	0	0	0	0	0	0	0	0	0	0	0	0	0	0	0	0	0	0	0	0	0	0	0	0	0	0	0	0	0	0	0	0	0	0	0	0	0	0	0	0	0	0	0
2022-09-17	0	0	0	0	0	0	0	0	0	0	0	0	0	0	0	0	0	0	0	0	0	0	0	0	0	0	0	0	0	0	0	0	0	0	0	0	0	0	0	0	0	0	0	0	0	0	0	0	0
2022-09-18	0	0	0	0	0	0	0	0	0	0	0	0	0	0	0	0	0	0	0	0	0	0	0	0	0	0	0	0	0	0	0	0	0	0	0	0	0	0	0	0	0	0	0	0	0	0	0	0	0
2022-09-19	0	0	0	0	0	0	0	0	0	0	0	0	0	0	0	0	0	0	0	0	0	0	0	0	0	0	0	0	0	0	0	0	0	0	0	0	0	0	0	0	0	0	0	0	0	0	0	0	0
2022-09-20	0	0	0	0	0	0	0	0	0	0	0	0	0	0	0	0	0	0	0	0	0	0	0	0	0	0	0	0	0	0	0	0	0	0	0	0	0	0	0	0	0	0	0	0	0	0	0	0	0
2022-09-21	0	0	0	0	0	0	0	0	0	0	0	0	0	0	0	0	0	0	0	0	0	0	0	0	0	0	0	0	0	0	0	0	0	0	0	0	0	0	0	0	0	0	0	0	0	0	0	0	0
2022-09-22	0	0	0	0	0	0	0	0	0	0	0	0	0	0	0	0	0	0	0	0	0	0	0	0	0	0	0	0	0	0	0	0	0	0	0	0	0	0	0	0	0	0	0	0	0	0	0	0	0
2022-09-23	0	0	0	0	0	0	0	0	0	0	0	0	0	0	0	0	0	0	0	0	0	0	0	0	0	0	0	0	0	0	0	0	0	0	0	0	0	0	0	0	0	0	0	0	0	0	0	0	0
2022-09-24	0	0	0	0	0	0	0	0	0	0	0	0	0	0	0	0	0	0	0	0	0	0	0	0	0	0	0	0	0	0	0	0	0	0	0	0	0	0	0	0	0	0	0	0	0	0	0	0	0
2022-09-25	0	0	0	0	0	0	0	0	0	0	0	0	0	0	0	0	0	0	0	0	0	0	0	0	0	0	0	0	0	0	0	0	0	0	0	0	0	0	0	0	0	0	0	0	0	0	0	0	0
2022-09-26	0	0	0	0	0	0	0	0	0	0	0	0	0	0	0	0	0	0	0	0	0	0	0	0	0	0	0	0	0	0	0	0	0	0	0	0	0	0	0	0	0	0	0	0	0	0	0	0	0
2022-09-27	0	0	0	0	0	0	0	0	0	0	0	0	0	0	0	0	0	0	0	0	0	0	0	0	0	0	0	0	0	0	0	0	0	0	0	0	0	0	0	0	0	0	0	0	0	0	0	0	0
2022-09-28	0	0	0	0	0	0	0	0	0	0	0	0	0	0	0	0	0	0	0	0	0	0	0	0	0	0	0	0	0	0	0	0	0	0	0	0	0	0	0	0	0	0	0	0	0	0	0	0	0
2022-09-29	0	0	0	0	0	0	0	0	0	0	0	0	0	0	0	0	0	0	0	0	0	0	0	0	0	0	0	0	0	0	0	0	0	0	0	0	0	0	0	0	0	0	0	0	0	0	0	0	0
2022-09-30	0	0	0	0	0	0	0	0	0	0	0	0	0	0	0	0	0	0	0	0	0	0	0	0	0	0	0	0	0	0	0	0	0	0	0	0	0	0	0	0	0	0	0	0	0	0	0	0	0
2022-10-01	0	0	0	0	0	0	0	0	0	0	0	0	0	0	0	0	0	0	0	0	0	0	0	0	0	0	0	0	0	0	0	0	0	0	0	0	0	0	0	0	0	0	0	0	0	0	0	0	0
2022-10-02	0	0	0	0	0	0	0	0	0	0	0	0	0	0	0	0	0	0	0	0	0	0	0	0	0	0	0	0	0	0	0	0	0	0	0	0	0	0	0	0	0	0	0	0	0	0	0	0	0
2022-10-03	0	0	0	0	0	0	0	0	0	0	0	0	0	0	0	0	0	0	0	0	0	0	0	0	0	0	0	0	0	0	0	0	0	0	0	0	0	0	0	0	0	0	0	0	0	0	0	0	0
2022-10-04	0	0	0	0	0	0	0	0	0	0	0	0	0	0	0	0	0	0	0	0	0	0	0	0	0	0	0	0	0	0	0	0	0	0	0	0	0	0	0	0	0	0	0	0	0	0	0	0	0
2022-10-05	0	0	0	0	0	0	0	0	0	0	0	0	0	0	0	0	0	0	0	0	0	0	0	0	0	0	0	0	0	0	0	0	0	0	0	0	0	0	0	0	0	0	0	0	0	0	0	0	0
2022-10-06	0	0	0	0	0	0	0	0	0	0	0	0	0	0	0	0	0	0	0	0	0	0	0	0	0	0	0	0	0	0	0	0	0	0	0	0	0	0	0	0	0	0	0	0	0	0	0	0	0
2022-10-07	0	0	0	0	0	0	0	0	0	0	0	0	0	0	0	0	0	0	0	0	0	0	0	0	0	0	0	0	0	0	0	0	0	0	0	0	0	0	0	0	0	0	0	0	0	0	0	0	0
2022-10-08	0	0	0	0	0	0	0	0	0	0	0	0	0	0	0	0	0	0	0	0	0	0	0	0	0	0	0	0	0	0	0	0	0	0	0	0	0	0	0	0	0	0	0	0	0	0	0	0	0
2022-10-09	0	0	0	0	0	0	0	0	0	0	0	0	0	0	0	0	0	0	0	0	0	0	0	0	0	0	0	0	0	0	0	0	0	0	0	0	0	0	0	0	0	0	0	0	0	0	0	0	0
2022-10-10	0	0	0	0	0	0	0	0	0	0	0	0	0	0	0	0	0	0	0	0	0	0	0	0	0	0	0	0	0	0	0	0	0	0	0	0	0	0	0	0	0	0	0	0	0	0	0	0	0
2022-10-11	0	0	0	0	0	0	0	0	0	0	0	0	0	0	0	0	0	0	0	0	0	0	0	0	0	0	0	0	0	0	0	0	0	0	0	0	0	0	0	0	0	0	0	0	0	0	0	0	0
2022-10-12	0	0	0	0	0	0	0	0	0	0	0	0	0	0	0	0	0	0	0	0	0	0	0	0	0	0	0	0	0	0	0	0	0	0	0	0	0	0	0	0	0	0	0	0	0	0	0	0	0
2022-10-13	0	0	0	0	0	0	0	0	0	0	0	0	0	0	0	0	0	0	0	0	0	0	0	0	0	0	0	0	0	0	0	0	0	0	0	0	0	0	0	0	0	0	0	0	0	0	0	0	0
2022-10-14	0	0	0	0	0	0	0	0	0	0	0	0	0	0	0	0	0	0	0	0	0	0	0	0	0	0	0	0	0	0	0	0	0	0	0	0	0	0	0	0	0	0	0	0	0	0	0	0	0
2022-10-15	0	0	0	0	0	0	0	0	0	0	0	0	0	0	0	0	0	0	0	0	0	0	0	0	0	0	0	0	0	0	0	0	0	0	0	0	0	0	0	0	0	0	0	0	0	0	0	0	0
2022-10-16	0	0	0	0	0	0	0	0	0	0	0	0	0	0	0	0	0	0	0	0	0	0	0	0	0	0	0	0	0	0	0	0	0	0	0	0	0	0	0	0	0	0	0	0	0	0	0	0	0
2022-10-17	0	0	0	0	0	0	0	0	0	0	0	0	0	0	0	0	0	0	0	0	0	0	0	0	0	0	0	0	0	0	0	0	0	0	0	0	0	0	0	0	0	0	0	0	0	0	0	0	0
2022-10-18	0	0	0	0	0	0	0	0	0	0	0	0	0	0	0	0	0	0	0	0	0	0	0	0	0	0	0	0	0	0	0	0	0	0	0	0	0	0	0	0	0	0	0	0	0	0	0	0	0
2022-10-19	0	0	0	0	0	0	0	0	0	0	0	0	0	0	0	0	0	0	0	0	0	0	0	0	0	0	0	0	0	0	0	0	0	0	0	0	0	0	0	0	0	0	0	0	0	0	0	0	0
2022-10-20	0	0	0	0	0	0	0	0	0	0	0	0	0	0	0	0	0	0	0	0	0	0	0	0	0	0	0	0	0	0	0	0	0	0	0	0	0	0	0	0	0	0	0	0	0	0	0	0	0
2022-10-21	0	0	0	0	0	0	0	0	0	0	0	0	0	0	0	0	0	0	0	0	0	0	0	0	0	0	0	0	0	0	0	0	0	0	0	0	0	0	0	0	0	0	0	0	0	0	0	0	0
2022-10-22	0	0	0	0	0	0	0	0	0	0	0	0	0	0	0	0	0	0	0	0	0	0	0	0	0	0	0	0	0	0	0	0	0	0	0	0	0	0	0	0	0	0	0	0	0	0	0	0	0
2022-10-23	0	0	0	0	0	0	0	0	0	0	0	0	0	0	0	0	0	0	0	0	0	0	0	0	0	0	0	0	0	0	0	0	0	0	0	0	0	0	0	0	0	0	0	0	0	0	0	0	0
2022-10-24	0	0	0	0	0	0	0	0	0	0	0	0	0	0	0	0	0	0	0	0	0	0	0	0	0	0	0	0	0	0	0	0	0	0	0	0	0	0	0	0	0	0	0	0	0	0	0	0	0
2022-10-25	0	0	0	0	0	0	0	0	0	0	0	0	0	0	0	0	0	0	0	0	0	0	0	0	0	0	0	0	0	0	0	0	0	0	0	0	0	0	0	0	0	0	0	0	0	0	0	0	0
2022-10-26	0	0	0	0	0	0	0	0	0	0	0	0	0	0	0	0	0	0	0	0	0	0	0	0	0	0	0	0	0	0	0	0	0	0	0	0	0	0	0	0	0	0	0	0	0	0	0	0	0
2022-10-27	0	0	0	0	0	0	0	0	0	0	0	0	0	0	0	0	0	0	0	0	0	0	0	0	0	0	0	0	0	0	0	0	0	0	0	0	0	0	0	0	0	0	0	0	0	0	0	0	0
2022-10-28	0	0	0	0	0	0	0	0	0	0	0	0	0	0	0	0	0	0	0	0	0	0	0	0	0	0	0	0	0	0	0	0	0	0	0	0	0	0	0	0	0	0	0	0	0	0	0	0	0
2022-10-29	0	0	0	0	0	0	0	0	0	0	0	0	0	0	0	0	0	0	0	0	0	0	0	0	0	0	0	0	0	0	0	0	0	0	0	0	0	0	0	0	0	0	0	0	0	0	0	0	0
2022-10-30	0	0	0	0	0	0	0	0	0	0	0	0	0	0	0	0	0	0	0	0	0	0	0	0	0	0	0	0	0	0	0	0	0	0	0	0	0	0	0	0	0	0	0	0	0	0	0	0	0
2022-10-31	0	0	0	0	0	0	0	0	0	0	0	0	0	0	0	0	0	0	0	0	0	0	0	0	0	0	0	0	0	0	0	0	0	0	0	0	0	0	0	0	0	0	0	0	0	0	0	0	0
2022-11-01	0	0	0	0	0	0	0	0	0	0	0	0	0	0	0	0	0	0	0	0	0	0	0	0	0	0	0	0	0	0	0	0	0	0	0	0	0	0	0	0	0	0	0	0	0	0	0	0	0
2022-11-02	0	0	0	0	0	0	0	0	0	0	0	0	0	0	0	0	0	0	0	0	0	0	0	0	0	0	0	0	0	0	0	0	0	0	0	0	0	0	0	0	0	0	0	0	0	0	0	0	0
2022-11-03	0	0	0	0	0	0	0	0	0	0	0	0	0	0	0	0	0	0	0	0	0	0	0	0	0	0	0	0	0	0	0	0	0	0	0	0	0	0	0	0	0	0	0	0	0	0	0	0	0
2022-11-04	0	0	0	0	0	0	0	0	0	0	0	0	0	0	0	0	0	0	0	0	0	0	0	0	0	0	0	0	0	0	0	0	0	0	0	0	0	0	0	0	0	0	0	0	0	0	0	0	0
2022-11-05	0	0	0	0	0	0	0	0	0	0	0	0	0	0	0	0	0	0	0	0	0	0	0	0	0	0	0	0	0	0	0	0	0	0	0	0	0	0	0	0	0	0	0	0	0	0	0	0	0
2022-11-06	0	0	0	0	0	0	0	0	0	0	0	0	0	0	0	0	0	0	0	0	0	0	0	0	0	0	0	0	0	0	0	0	0	0	0	0	0	0	0	0	0	0	0	0	0	0	0	0	0
2022-11-07	0	0	0	0	0	0	0	0	0	0	0	0	0	0	0	0	0	0	0	0	0	0	0	0	0	0	0	0	0	0	0	0	0	0	0	0	0	0	0	0	0	0	0	0	0	0	0	0	0
2022-11-08	0	0	0	0	0	0	0	0	0	0	0	0	0	0	0	0	0	0	0	0	0	0	0	0	0	0	0	0	0	0	0	0	0	0	0	0	0	0	0	0	0	0	0	0	0	0	0	0	0
2022-11-09	0	0	0	0	0	0	0	0	0	0	0	0	0	0	0	0	0	0	0	0	0	0	0	0	0	0	0	0	0	0	0	0	0	0	0	0	0	0	0	0	0	0	0	0	0	0	0	0	0
2022-11-10	0	0	0	0	0	0	0	0	0	0	0	0	0	0	0	0	0	0	0	0	0	0	0	0	0	0	0	0	0	0	0	0	0	0	0	0	0	0	0	0	0	0	0	0	0	0	0	0	0
2022-11-11	0	0	0	0	0	0	0	0	0	0	0	0	0	0	0	0	0	0	0	0	0	0	0	0	0	0	0	0	0	0	0	0	0	0	0	0	0	0	0	0	0	0	0	0	0	0	0	0	0
2022-11-12	0	0	0	0	0	0	0	0	0	0	0	0	0	0	0	0	0	0	0	0	0	0	0	0	0	0	0	0	0	0	0	0	0	0	0	0	0	0	0	0	0	0	0	0	0	0	0	0	0
2022-11-13	0	0	0	0	0	0	0	0	0	0	0	0	0	0	0	0	0	0	0	0	0	0	0	0	0	0	0	0	0	0	0	0	0	0	0	0	0	0	0	0	0	0	0	0	0	0	0	0	0
2022-11-14	0	0	0	0	0	0	0	0	0	0	0	0	0	0	0	0	0	0	0	0	0	0	0	0	0	0	0	0	0	0	0	0	0	0	0	0	0	0	0	0	0	0	0	0	0	0	0	0	0
2022-11-15	0	0	0	0	0	0	0	0	0	0	0	0	0	0	0	0	0	0	0	0	0	0	0	0	0	0	0	0	0	0	0	0	0	0	0	0	0	0	0	0	0	0	0	0	0	0	0	0	0
2022-11-16	0	0	0	0	0	0	0	0	0	0	0	0	0	0	0	0	0	0	0	0	0	0	0	0	0	0	0	0	0	0	0	0	0	0	0	0	0	0	0	0	0	0	0	0	0	0	0	0	0
2022-11-17	0	0	0	0	0	0	0	0	0	0	0	0	0	0	0	0	0	0	0	0	0	0	0	0	0	0	0	0	0	0	0	0	0	0	0	0	0	0	0	0	0	0	0	0	0	0	0	0	0
2022-11-18	0	0	0	0	0	0	0	0	0	0	0	0	0	0	0	0	0	0	0	0	0	0	0	0	0	0	0	0	0	0	0	0	0	0	0	0	0	0	0	0	0	0	0	0	0	0	0	0	0
2022-11-19	0	0	0	0	0	0	0	0	0	0	0	0	0	0	0	0	0	0	0	0	0	0	0	0	0	0	0	0	0	0	0	0	0	0	0	0	0	0	0	0	0	0	0	0	0	0	0	0	0
2022-11-20	0	0	0	0	0	0	0	0	0	0	0	0	0	0	0	0	0	0	0	0	0	0	0	0	0	0	0	0	0	0	0	0	0	0	0	0	0	0	0	0	0	0	0	0	0	0	0	0	0
2022-11-21	0	0	0	0	0	0	0	0	0	0	0	0	0	0	0	0	0	0	0	0	0	0	0	0	0	0	0	0	0	0	0	0	0	0	0	0	0	0	0	0	0	0	0	0	0	0	0	0	0
2022-11-22	0	0	0	0	0	0	0	0	0	0	0	0	0	0	0	0	0	0	0	0	0	0	0	0	0	0	0	0	0	0	0	0	0	0	0	0	0	0	0	0	0	0	0	0	0	0	0	0	0
2022-11-23	0	0	0	0	0	0	0	0	0	0	0	0	0	0	0	0	0	0	0	0	0	0	0	0	0	0	0	0	0	0	0	0	0	0	0	0	0	0	0	0	0	0	0	0	0	0	0	0	0
2022-11-24	0	0	0	0	0	0	0	0	0	0	0	0	0	0	0	0	0	0	0	0	0	0	0	0	0	0	0	0	0	0	0	0	0	0	0	0	0	0	0	0	0	0	0	0	0	0	0	0	0
2022-11-25	0	0	0	0	0	0	0	0	0	0	0	0	0	0	0	0	0	0	0	0	0	0	0	0	0	0	0	0	0	0	0	0	0	0	0	0	0	0	0	0	0	0	0	0	0	0	0	0	0
2022-11-26	0	0	0	0	0	0	0	0	0	0	0	0	0	0	0	0	0	0	0	0	0	0	0	0	0	0	0	0	0	0	0	0	0	0	0	0	0	0	0	0	0	0	0	0	0	0	0	0	0
2022-11-27	0	0	0	0	0	0	0	0	0	0	0	0	0	0	0	0	0	0	0	0	0	0	0	0	0	0	0	0	0	0	0	0	0	0	0	0	0	0	0	0	0	0	0	0	0	0	0	0	0
2022-11-28	0	0	0	0	0	0	0	0	0	0	0	0	0	0	0	0	0	0	0	0	0	0	0	0	0	0	0	0	0	0	0	0	0	0	0	0	0	0	0	0	0	0	0	0	0	0	0	0	0
2022-11-29	0	0	0	0	0	0	0	0	0	0	0	0	0	0	0	0	0	0	0	0	0	0	0	0	0	0	0	0	0	0	0	0	0	0	0	0	0	0	0	0	0	0	0	0	0	0	0	0	0
2022-11-30	0	0	0	0	0	0	0	0	0	0	0	0	0	0	0	0	0	0	0	0	0	0	0	0	0	0	0	0	0	0	0	0	0	0	0	0	0	0	0	0	0	0	0	0	0	0	0	0	0
2022-12-01	0	0	0	0	0	0	0	0	0	0	0	0	0	0	0	0	0	0	0	0	0	0	0	0	0	0	0	0	0	0	0	0	0	0	0	0	0	0	0	0	0	0	0	0	0	0	0	0	0
2022-12-02	0	0	0	0	0	0	0	0	0	0	0	0	0	0	0	0	0	0	0	0	0	0	0	0	0	0	0	0	0	0	0	0	0	0	0	0	0	0	0	0	0	0	0	0	0	0	0	0	0
2022-12-03	0	0	0	0	0	0	0	0	0	0	0	0	0	0	0	0	0	0	0	0	0	0	0	0	0	0	0	0	0	0	0	0	0	0	0	0	0	0	0	0	0	0	0	0	0	0	0	0	0
2022-12-04	0	0	0	0	0	0	0	0	0	0	0	0	0	0	0	0	0	0	0	0	0	0	0	0	0	0	0	0	0	0	0	0	0	0	0	0	0	0	0	0	0	0	0	0	0	0	0	0	0
2022-12-05	0	0	0	0	0	0	0	0	0	0	0	0	0	0	0	0	0	0	0	0	0	0	0	0	0	0	0	0	0	0	0	0	0	0	0	0	0	0	0	0	0	0	0	0	0	0	0	0	0
2022-12-06	0	0	0	0	0	0	0	0	0	0	0	0	0	0	0	0	0	0	0	0	0	0	0	0	0	0	0	0	0	0	0	0	0	0	0	0	0	0	0	0	0	0	0	0	0	0	0	0	0
2022-12-07	0	0	0	0	0	0	0	0	0	0	0	0	0	0	0	0	0	0	0	0	0	0	0	0	0	0	0	0	0	0	0	0	0	0	0	0	0	0	0	0	0	0	0	0	0	0	0	0	0
2022-12-08	0	0	0	0	0	0	0	0	0	0	0	0	0	0	0	0	0	0	0	0	0	0	0	0	0	0	0	0	0	0	0	0	0	0	0	0	0	0	0	0	0	0	0	0	0	0	0	0	0
2022-12-09	0	0	0	0	0	0	0	0	0	0	0	0	0	0	0	0	0	0	0	0	0	0	0	0	0	0	0	0	0	0	0	0	0	0	0	0	0	0	0	0	0	0	0	0	0	0	0	0	0
2022-12-10	0	0	0	0	0	0	0	0	0	0	0	0	0	0	0	0	0	0	0	0	0	0	0	0	0	0	0	0	0	0	0	0	0	0	0	0	0	0	0	0	0	0	0	0	0	0	0	0	0
2022-12-11	0	0	0	0	0	0	0	0	0	0	0	0	0	0	0	0	0	0	0	0	0	0	0	0	0	0	0	0	0	0	0	0	0	0	0	0	0	0	0	0	0	0	0	0	0	0	0	0	0
2022-12-12	0	0	0	0	0	0	0	0	0	0	0	0	0	0	0	0	0	0	0	0	0	0	0	0	0	0	0	0	0	0	0	0	0	0	0	0	0	0	0	0	0	0	0	0	0	0	0	0	0
2022-12-13	0	0	0	0	0	0	0	0	0	0	0	0	0	0	0	0	0	0	0	0	0	0	0	0	0	0	0	0	0	0	0	0	0	0	0	0	0	0	0	0	0	0	0	0	0	0	0	0	0
2022-12-14	0	0	0	0	0	0	0	0	0	0	0	0	0	0	0	0	0	0	0	0	0	0	0	0	0	0	0	0	0	0	0	0	0	0	0	0	0	0	0	0	0	0	0	0	0	0	0	0	0
2022-12-15	0	0	0	0	0	0	0	0	0	0	0	0	0	0	0	0	0	0	0	0	0	0	0	0	0	0	0	0	0	0	0	0	0	0	0	0	0	0	0	0	0	0	0	0	0	0	0	0	0
2022-12-16	0	0	0	0	0	0	0	0	0	0	0	0	0	0	0	0	0	0	0	0	0	0	0	0	0	0	0	0	0	0	0	0	0	0	0	0	0	0	0	0	0	0	0	0	0	0	0	0	0
2022-12-17	0	0	0	0	0	0	0	0	0	0	0	0	0	0	0	0	0	0	0	0	0	0	0	0	0	0	0	0	0	0	0	0	0	0	0	0	0	0	0	0	0	0	0	0	0	0	0	0	0
2022-12-18	0	0	0	0	0	0	0	0	0	0	0	0	0	0	0	0	0	0	0	0	0	0	0	0	0	0	0	0	0	0	0	0	0	0	0	0	0	0	0	0	0	0	0	0	0	0	0	0	0
2022-12-19	0	0	0	0	0	0	0	0	0	0	0	0	0	0	0	0	0	0	0	0	0	0	0	0	0	0	0	0	0	0	0	0	0	0	0	0	0	0	0	0	0	0	0	0	0	0	0	0	0
2022-12-20	0	0	0	0	0	0	0	0	0	0	0	0	0	0	0	0	0	0	0	0	0	0	0	0	0	0	0	0	0	0	0	0	0	0	0	0	0	0	0	0	0	0	0	0	0	0	0	0	0
2022-12-21	0	0	0	0	0	0	0	0	0	0	0	0	0	0	0	0	0	0	0	0	0	0	0	0	0	0	0	0	0	0	0	0	0	0	0	0	0	0	0	0	0	0	0	0	0	0	0	0	0
2022-12-22	0	0	0	0	0	0	0	0	0	0	0	0	0	0	0	0	0	0	0	0	0	0	0	0	0	0	0	0	0	0	0	0	0	0	0	0	0	0	0	0	0	0	0	0	0	0	0	0	0
2022-12-23	0	0	0	0	0	0	0	0	0	0	0	0	0	0	0	0	0	0	0	0	0	0	0	0	0	0	0	0	0	0	0	0	0	0	0	0	0	0	0	0	0	0	0	0	0	0	0	0	0
2022-12-24	0	0	0	0	0	0	0	0	0	0	0	0	0	0	0	0	0	0	0	0	0	0	0	0	0	0	0	0	0	0	0	0	0	0	0	0	0	0	0	0	0	0	0	0	0	0	0	0	0
2022-12-25	0	0	0	0	0	0	0	0	0	0	0	0	0	0	0	0	0	0	0	0	0	0	0	0	0	0	0	0	0	0	0	0	0	0	0	0	0	0	0	0	0	0	0	0	0	0	0	0	0
2022-12-26	0	0	0	0	0	0	0	0	0	0	0	0	0	0	0	0	0	0	0	0	0	0	0	0	0	0	0	0	0	0	0	0	0	0	0	0	0	0	0	0	0	0	0	0	0	0	0	0	0
2022-12-27	0	0	0	0	0	0	0	0	0	0	0	0	0	0	0	0	0	0	0	0	0	0	0	0	0	0	0	0	0	0	0	0	0	0	0	0	0	0	0	0	0	0	0	0	0	0	0	0	0
2022-12-28	0	0	0	0	0	0	0	0	0	0	0	0	0	0	0	0	0	0	0	0	0	0	0	0	0	0	0	0	0	0	0	0	0	0	0	0	0	0	0	0	0	0	0	0	0	0	0	0	0
2022-12-29	0	0	0	0	0	0	0	0	0	0	0	0	0	0	0	0	0	0	0	0	0	0	0	0	0	0	0	0	0	0	0	0	0	0	0	0	0	0	0	0	0	0	0	0	0	0	0	0	0
2022-12-30	0	0	0	0	0	0	0	0	0	0	0	0	0	0	0	0	0	0	0	0	0	0	0	0	0	0	0	0	0	0	0	0	0	0	0	0	0	0	0	0	0	0	0	0	0	0	0	0	0
2022-12-31	0	0	0	0	0	0	0	0	0	0	0	0	0	0	0	0	0	0	0	0	0	0	0	0	0	0	0	0	0	0	0	0	0	0	0	0	0	0	0	0	0	0	0	0	0	0	0	0	0
2023-01-01	0	0	0	0	0	0	0	0	0	0	0	0	0	0	0	0	0	0	0	0	0	0	0	0	0	0	0	0	0	0	0	0	0	0	0	0	0	0	0	0	0	0	0	0	0	0	0	0	0
[truncated: 91 more columns]
